# Supplementary material for: Spatially resolved integrative analysis of transcriptomic and metabolomic changes in tissue injury studies
Source: Nat Commun. 2026 Jan 7;17:205. doi: 10.1038/s41467-025-68003-w (PMC12780049; doi:10.1038/s41467-025-68003-w)
Supplement: Supplementary file 4 — Supplementary Data 1 [file 41467_2025_68003_MOESM4_ESM.xlsx]

## Sheet: Sheet1
Factor 1		Factor 2		Factor 3		Factor 4		Factor 5		Factor 6		Factor 7		Factor 8		Factor 9		Factor 10		Factor 11		Factor 12		Factor 13		Factor 14		Factor 15		Factor 16		Factor 17		Factor 18		Factor 19		Factor 20
Visium	MSI	Visium	MSI	Visium	MSI	Visium	MSI	Visium	MSI	Visium	MSI	Visium	MSI	Visium	MSI	Visium	MSI	Visium	MSI	Visium	MSI	Visium	MSI	Visium	MSI	Visium	MSI	Visium	MSI	Visium	MSI	Visium	MSI	Visium	MSI	Visium	MSI	Visium	MSI
Chil3	mz-281.24751	Psap	mz-89.02435	Hbb-bs	mz-285.22243	Scgb1a1	mz-766.53993	Scgb1a1	mz-171.13913	Sftpc	mz-145.06187	Scgb1a1	mz-138.01976	Sftpb	mz-188.95172	Jchain	mz-331.26479	Retnla	mz-351.21693	Tmsb4x	mz-283.26316	Lyz1	mz-179.05642	Fth1	mz-223.13381	Hbb-bs	mz-226.99635	Bpifa1	mz-315.19698	Sftpc	mz-93.03464	Hba-a2	mz-93.03464	H2-Q7	mz-285.22243	Gsn	mz-134.04717	Ctss	mz-223.13381
Retnla	mz-309.28026	Col4a1	mz-218.10372	Hba-a1	mz-766.53993	Cyp2f2	mz-327.23186	Cyp2f2	mz-94.98048	Lyz1	mz-117.05576	Cyp2f2	mz-152.03546	Sftpc	mz-144.96198	Tmsb4x	mz-303.2324	Hp	mz-333.2071	Inmt	mz-431.31694	Mfap4	mz-283.26316	Hba-a1	mz-144.96198	Hba-a1	mz-89.02435	Scgb3a1	mz-121.02969	Lyz2	mz-137.02473	Hba-a1	mz-137.02473	Uba52	mz-112.98792	Sftpc	mz-243.0623	Ccl6	mz-285.22243
Bpifa1	mz-279.23186	Col4a2	mz-228.05189	Sftpc	mz-305.24751	Scgb3a2	mz-173.0092	Cbr2	mz-199.17036	Chil3	mz-146.04588	Tmsb10	mz-121.02969	Sftpa1	mz-228.05189	Cbr2	mz-433.33237	Scgb1a1	mz-315.19698	Txnip	mz-311.29446	Fau	mz-243.0623	Tmsb4x	mz-285.22243	Hba-a2	mz-94.98048	Lyz2	mz-233.155	Sftpa1	mz-227.07135	Scgb1a1	mz-228.05189	Egfl7	mz-226.99635	Sftpa1	mz-293.21263	H2-K1	mz-293.21263
Chil1	mz-293.21263	Apoe	mz-253.21621	Hba-a2	mz-198.07723	Cbr2	mz-256.05962	Scgb3a2	mz-143.10781	H2-K1	mz-129.0559	Ltbp2	mz-135.04526	Slc34a2	mz-138.01976	Scgb3a1	mz-329.24881	Chil3	mz-181.99215	Mfap4	mz-311.29595	Rack1	mz-111.02	Ftl1	mz-188.95172	Hbb-bt	mz-173.0092	Gsn	mz-333.2071	Tmsb4x	mz-227.20163	Hbb-bs	mz-163.06164	Ctla2a	mz-319.2279	Sftpb	mz-179.05642	Itgb2	mz-243.0623
Cd36	mz-307.26327	Ctsh	mz-256.05962	Hbb-bt	mz-329.24881	Hp	mz-218.10372	Hp	mz-101.06081	Mt2	mz-104.03528	Igfbp7	mz-168.03045	Sftpd	mz-227.12868	Lars2	mz-417.33692	Lrg1	mz-369.2283	Uba52	mz-211.13407	Apoe	mz-227.20163	Hbb-bs	mz-143.0349	Bpifa1	mz-111.00887	Fth1	mz-243.0623	Cxcl15	mz-228.05189	Hbb-bt	mz-313.2385	H2-T23	mz-111.00887	Cxcl15	mz-241.01226	Psap	mz-241.01226
Calcrl	mz-269.21224	Fn1	mz-133.01425	Hopx	mz-327.23186	Retnla	mz-226.99635	Wfdc2	mz-213.1858	Chil1	mz-203.02058	Mmp2	mz-166.05099	Wfdc2	mz-151.02618	Eef1a1	mz-307.26327	Cyp2f2	mz-417.33692	Fth1	mz-125.09711	Clu	mz-171.10256	Eef1a1	mz-157.0507	Jchain	mz-171.10256	Dcn	mz-267.07348	Scd1	mz-183.10272	Inmt	mz-165.04079	Sftpc	mz-149.06087	Scd1	mz-309.20715	Spp1	mz-465.30517
Ly6c1	mz-321.24343	Ctsd	mz-277.21621	Tmsb4x	mz-303.2324	Cyp2s1	mz-329.24881	Retnla	mz-233.155	Bpifa1	mz-256.05962	Cbr2	mz-151.04	Cxcl15	mz-433.33237	Scgb3a2	mz-327.23186	Ly6c1	mz-157.0507	Hbb-bs	mz-349.20258	Inmt	mz-281.24751	Hbb-bt	mz-257.08221	Scgb3a1	mz-143.07135	Jchain	mz-134.04717	Sftpb	mz-283.26316	Cyp2f2	mz-183.10272	Adgre5	mz-145.01425	Mgp	mz-327.21811	Fabp5	mz-465.30331
Aqp1	mz-171.10256	Ltbp2	mz-303.2324	Ager	mz-465.30331	Mgst1	mz-331.26479	Mgst1	mz-165.04079	Aplp2	mz-195.05116	Hba-a2	mz-157.08694	Cbr2	mz-173.08191	Mettl7a1	mz-305.24751	Mgp	mz-285.22243	Lars2	mz-353.23228	Cox7c	mz-279.23186	Lars2	mz-164.03544	Myo1b	mz-227.12868	Tmem100	mz-228.05189	Slc34a2	mz-168.06695	Epas1	mz-149.00969	Eng	mz-223.13381	Dcn	mz-599.44553	Ctsd	mz-211.13407
Hp	mz-305.24751	Ctsb	mz-331.26479	Ftl1	mz-465.30517	Cd24a	mz-243.0623	Aldh1a1	mz-149.00969	Hc	mz-130.08731	Hsd11b1	mz-233.155	Scd1	mz-133.01425	Uba52	mz-311.29446	Cldn5	mz-399.32692	Hba-a1	mz-183.10272	Atp5mpl	mz-309.28026	Ppia	mz-167.03521	Mfap4	mz-129.01922	Ctsd	mz-351.21693	Npc2	mz-165.04079	Aldh1a1	mz-227.20163	Icam2	mz-241.01226	Lyz1	mz-113.02445	Laptm5	mz-209.1187
Mt2	mz-317.21222	Clu	mz-329.24881	Cldn18	mz-331.26479	Tspan1	mz-303.2324	Cyp2s1	mz-96.96015	Jchain	mz-132.03023	Limch1	mz-129.0559	Hc	mz-159.06625	Tef	mz-311.29595	Igfbp4	mz-173.08191	Pabpc1	mz-415.3216	Elob	mz-124.00746	Uba52	mz-155.10798	Tcf21	mz-129.0559	Chil1	mz-124.00746	Fasn	mz-153.01926	Cbr2	mz-227.07135	Lyz1	mz-173.0092	Col1a2	mz-285.22243	Cd74	mz-431.31694
Krt80	mz-211.13407	H2-D1	mz-305.24751	Lyz2	mz-315.19698	Elof1	mz-115.00354	Chchd10	mz-219.17562	Hspa5	mz-113.02445	Hbb-bs	mz-173.0092	Chil1	mz-89.02435	Actb	mz-283.26316	Psap	mz-440.13377	Wdr89	mz-213.1858	Uqcrh	mz-129.01922	Tpt1	mz-152.00251	Ppp2r1a	mz-157.08694	Vim	mz-175.0249	Chil3	mz-151.02618	Calcrl	mz-133.01425	Gapdh	mz-317.21222	Slc34a2	mz-327.23186	Mpeg1	mz-317.21222
Ier5	mz-277.21621	Ly6e	mz-766.53993	Ndnf	mz-227.20163	Alas1	mz-175.0249	Selenbp1	mz-283.26316	Retnla	mz-152.00251	Ctla2a	mz-111.02	Atp1b1	mz-152.03546	Sftpb	mz-181.99215	Acta2	mz-433.33237	Hba-a2	mz-325.20129	Uba52	mz-417.33692	Gnas	mz-311.22326	Rfk	mz-191.01973	Ftl1	mz-89.02435	Napsa	mz-149.00969	Scgb3a2	mz-89.02435	Selenop	mz-766.53993	Acta2	mz-438.23197	B2m	mz-327.21811
C4b	mz-311.22326	Mfap4	mz-315.19698	Clic3	mz-480.31125	Scgb3a1	mz-111.00887	Ldhb	mz-227.20163	B2m	mz-118.05092	Sftpc	mz-129.01922	Abca3	mz-174.04103	Bpifa1	mz-365.34273	Podxl	mz-167.03521	Klf9	mz-429.30081	C3	mz-267.07348	Ybx1	mz-113.02445	Coro1c	mz-218.10372	Actb	mz-94.98048	Lpcat1	mz-315.19698	Fth1	mz-257.08221	Pltp	mz-83.01372	Col1a1	mz-174.01681	Lyz2	mz-309.20715
Emp1	mz-283.26316	Lpcat1	mz-333.2071	Akap5	mz-241.01226	Ldhb	mz-87.00864	Tppp3	mz-135.04526	Suclg1	mz-218.03312	Eln	mz-143.07135	Muc1	mz-319.2279	Sh3bgrl	mz-337.31232	Ccl21a	mz-145.05083	Hbb-bt	mz-433.33237	Eef1b2	mz-151.02618	S100a11	mz-159.10277	Cdk19	mz-369.2283	Clec3b	mz-189.0404	Sfta2	mz-198.07723	Ptma	mz-153.01926	Ifitm3	mz-191.01973	Inmt	mz-209.1187	Cybb	mz-766.53993
Scgb3a1	mz-349.20258	H2-Ab1	mz-279.23186	Emp2	mz-333.2071	Gsto1	mz-112.98792	Tspan1	mz-129.0559	Anxa3	mz-214.04855	Adamtsl2	mz-143.10781	Ager	mz-115.00354	Hmgb1	mz-188.95172	Spp1	mz-353.23228	Lyz1	mz-249.14982	Cxcl15	mz-215.03279	Gng5	mz-168.03045	Lratd2	mz-112.98792	Ager	mz-125.09711	Cd74	mz-351.21693	Lars2	mz-167.03521	Adgrl4	mz-174.01681	Clec3b	mz-271.22799	H2-Aa	mz-335.22319
Lpl	mz-337.31232	Cd74	mz-118.05092	Npc2	mz-277.21621	Aldh1a1	mz-195.05116	Alas1	mz-87.04508	Hsp90ab1	mz-88.04038	Lamb1	mz-115.04003	Prdx6	mz-417.33692	Ptma	mz-309.28026	Serpina3n	mz-198.07723	Zyx	mz-335.22319	Aldoa	mz-253.21621	Eif1	mz-313.2385	Susd6	mz-351.21693	Ccl6	mz-331.19247	Ftl1	mz-333.2071	Tpt1	mz-132.03023	Ly6e	mz-293.21263	Hc	mz-111.00887	H2-Ab1	mz-226.99635
Sema3c	mz-353.23228	Gpx3	mz-351.21693	Spp1	mz-301.21762	Aldh1a7	mz-89.02435	Elof1	mz-115.04003	Abi1	mz-115.04003	Ltbp4	mz-179.05642	Lamp3	mz-154.01462	Sftpa1	mz-431.31694	Ly6a	mz-143.0349	Adamtsl2	mz-153.12855	Adamts1	mz-135.0313	Hopx	mz-209.1187	Nrep	mz-256.05962	Ctss	mz-168.06695	S100g	mz-135.0313	Hp	mz-146.04588	Ppia	mz-125.06094	Igfbp4	mz-766.53993	Ctsb	mz-367.21311
Egfl7	mz-271.22799	Bgn	mz-146.04588	Igfbp2	mz-351.21693	Igfbp5	mz-154.06207	Aldh1a7	mz-157.08694	C4b	mz-128.03521	Bag6	mz-101.06081	Nkx2-1	mz-117.01933	Fth1	mz-144.96198	Cst3	mz-256.05962	Apoe	mz-311.22326	Tmem176a	mz-174.04103	Hba-a2	mz-125.0245	Gabarapl1	mz-125.09711	Serping1	mz-277.07304	Ctss	mz-122.97569	Ybx1	mz-315.19698	Pecam1	mz-182.04599	Lamp3	mz-226.99635	Coro1a	mz-111.00887
Epas1	mz-253.21621	Eln	mz-154.06207	Sparc	mz-168.06695	Dcn	mz-146.04588	Cd24a	mz-108.04561	Ppp1cc	mz-215.03279	Gng5	mz-226.99635	Npc2	mz-137.02473	Snrpf	mz-399.32692	Tagln	mz-465.30331	Macf1	mz-369.2283	Atox1	mz-174.01681	Cox7c	mz-141.09224	Matn4	mz-319.2279	Fbln1	mz-143.10781	Ccl6	mz-253.21621	Fmo2	mz-333.2071	Clec14a	mz-431.31694	Tagln	mz-145.01425	H2-D1	mz-247.13346
Manf	mz-335.22319	Sparcl1	mz-281.24751	Cystm1	mz-307.26327	Wfdc2	mz-241.01226	Tubb4b	mz-143.07135	Rnase4	mz-243.0623	Dynll1	mz-165.04079	Elovl1	mz-125.09711	Msn	mz-449.32814	Crip1	mz-168.06695	Ltbp2	mz-313.2385	Myl6	mz-226.99635	Vim	mz-163.04011	Itga8	mz-228.05189	Timp2	mz-293.21263	Sftpd	mz-163.06164	Gsn	mz-135.0313	Emcn	mz-429.30081	Myl9	mz-147.06614	Actb	mz-609.4314
Serpina3n	mz-125.09711	Ace	mz-173.0092	Mal2	mz-319.2279	C3	mz-189.0404	Gsto1	mz-93.00143	Egfl7	mz-154.06207	Bmp1	mz-180.03022	Lpcat1	mz-175.0249	Col5a2	mz-415.3216	Hspa8	mz-480.31125	Tcf4	mz-367.35871	Ndufb4	mz-285.22243	Sparc	mz-271.22799	Mtpn	mz-159.10277	Hspa8	mz-303.05009	Lamp3	mz-94.98048	Sec14l3	mz-351.21693	Pdzd2	mz-209.1187	Cbr2	mz-311.22326	Tyrobp	mz-149.06087
Sidt2	mz-367.21311	Ly6c1	mz-307.26327	Clic5	mz-253.21621	Selenbp1	mz-145.06187	Gstm1	mz-285.15968	Xbp1	mz-143.0349	Gas6	mz-180.0667	Sfta2	mz-180.0667	Cd52	mz-335.29683	Sgk1	mz-465.30517	Osbpl5	mz-167.10801	Nfib	mz-122.97569	Gapdh	mz-309.20715	Cxadr	mz-165.04079	Igfbp4	mz-367.21311	Fth1	mz-96.96943	Sema3c	mz-283.26316	Hc	mz-187.06158	Chil1	mz-85.02947	Lgals3	mz-269.21224
Ddx5	mz-319.2279	H2-Eb1	mz-151.02618	Icam1	mz-130.08731	Por	mz-167.02092	Cldn3	mz-271.14485	Serpinh1	mz-131.04608	Saraf	mz-219.17562	Lgi3	mz-183.10272	Myl12a	mz-301.21762	Tgfbi	mz-144.96198	Fbln5	mz-339.32664	Cnn2	mz-311.29446	Sec14l3	mz-159.06625	Wdr89	mz-211.09791	Selenop	mz-115.00354	Hc	mz-256.05962	Tspan7	mz-151.02618	Cdh5	mz-211.13407	Ogn	mz-247.13346	Cd52	mz-311.22326
Adgre5	mz-331.26479	Cst3	mz-145.06187	S100g	mz-279.23186	Tubb4b	mz-191.01973	Por	mz-146.0248	Spp1	mz-179.05642	Mylk	mz-166.0147	Hopx	mz-211.09791	Nrep	mz-468.29654	Myl6	mz-349.20258	Mylk	mz-171.10256	Bsg	mz-311.29595	Sec61g	mz-241.01226	Pde5a	mz-137.02473	Myl6	mz-101.06081	Tyrobp	mz-111.02	Wfdc2	mz-369.2283	Adgrf5	mz-282.08522	Col3a1	mz-112.98792	Arhgdib	mz-167.07138
Adgrl4	mz-227.12868	Tmem176b	mz-365.34273	Serpinb6b	mz-369.2283	Acta2	mz-111.02	Atp1b1	mz-134.04717	Atp6v0c	mz-103.0401	Vasp	mz-171.13913	Cdh1	mz-191.01973	Tpm3	mz-339.32664	Ramp2	mz-319.2279	Eif2s3x	mz-271.14485	Lrg1	mz-211.13407	Igfbp7	mz-198.04091	Ccm2l	mz-83.01372	Cyp2b10	mz-117.01933	Lgi3	mz-171.13913	Mfap4	mz-168.06695	Xdh	mz-327.23186	Wfdc2	mz-223.13381	Lcp1	mz-177.05585
Hsp90ab1	mz-365.34273	Cd9	mz-132.03023	Hpgd	mz-219.17562	Chchd10	mz-253.21621	Hsp90aa1	mz-117.05576	Clu	mz-158.08243	Cd44	mz-188.95172	Myh14	mz-132.03023	Tpt1	mz-285.22243	Col1a2	mz-188.95172	Maged1	mz-285.15968	Cox7a2l	mz-167.02092	Cryab	mz-285.20749	Atp6v1f	mz-353.23228	Ltbp4	mz-171.10256	Ctsc	mz-151.04	Eln	mz-203.02058	Sftpa1	mz-205.03505	Eln	mz-125.0245	Hba-a2	mz-113.02445
Clec14a	mz-209.1187	Myh9	mz-227.07135	Anxa3	mz-164.07195	Gstm1	mz-118.05092	Gsta3	mz-201.06632	Anxa7	mz-157.0507	Hp	mz-111.00887	Aqp5	mz-145.05083	Acta2	mz-173.08191	Ace	mz-159.06625	Pkd1	mz-169.1233	Ddx17	mz-307.26327	Dbi	mz-465.30517	Esam	mz-85.02947	Pmp22	mz-87.04508	Lcn2	mz-275.15043	Gstm1	mz-117.01933	Gucy1a1	mz-149.09739	Ltbp4	mz-83.01372	Ftl1	mz-127.0402
Lrg1	mz-329.24881	Aqp5	mz-327.23186	Cryab	mz-275.20142	Cd55	mz-599.44553	Prdx6	mz-163.07672	Vcl	mz-159.10277	Cdk11b	mz-108.02169	Scgb1a1	mz-167.02092	Ubb	mz-429.30081	Car4	mz-129.01922	Akap5	mz-223.13381	Hint1	mz-134.04717	Atp5md	mz-211.09791	Inmt	mz-115.04003	Cfh	mz-132.03023	Elovl1	mz-167.02092	Scd1	mz-285.15968	Fmo1	mz-85.02947	Fbln1	mz-317.21222	Lars2	mz-223.09797
Tmem100	mz-188.95172	C1qb	mz-189.0404	Gprc5a	mz-335.29683	Myl9	mz-151.02618	Ces1d	mz-417.33692	Krt18	mz-285.15968	Tagln2	mz-213.1858	Ptprf	mz-431.31694	Fstl1	mz-159.06625	Epas1	mz-130.08731	Plxdc2	mz-367.21311	Cyp2f2	mz-277.21621	Calm1	mz-465.30331	Hspa4	mz-101.06081	Ahnak	mz-335.29683	Ctsh	mz-89.02435	Ccl21a	mz-198.07723	Cd52	mz-181.99215	Elovl1	mz-161.04557	Fau	mz-438.23197
Sirpa	mz-311.29446	Icam1	mz-214.04855	Gng5	mz-281.24751	Trf	mz-132.03023	Dcxr	mz-291.197	Mgp	mz-116.07159	Tppp3	mz-241.01226	Sdc1	mz-157.0507	Rac2	mz-149.02436	Itgb2	mz-196.02504	Gyg	mz-333.2071	Selenop	mz-399.32692	Pcolce2	mz-227.12868	Cdo1	mz-111.02	Ptprb	mz-137.03568	Lrg1	mz-480.31125	Gpx3	mz-128.03521	Gimap6	mz-111.04517	Lgi3	mz-325.20129	Cyba	mz-144.96198
Hspa5	mz-311.29595	Lamp1	mz-301.21762	Krt7	mz-317.21222	Mt1	mz-124.00746	Nupr1	mz-163.06164	Tgoln1	mz-101.02447	Rbbp4	mz-117.05576	Gprc5a	mz-146.04588	Npnt	mz-137.03568	Sema3c	mz-331.19247	Scgb1a1	mz-209.1187	Ppib	mz-111.00887	Cox6c	mz-327.21811	Hspb1	mz-188.95172	Spp1	mz-198.07723	Lyz1	mz-313.2385	Aqp1	mz-131.04608	Tspan7	mz-166.05099	Rnase4	mz-149.06087	Gm2a	mz-85.02947
Fasn	mz-285.20749	Mmp2	mz-309.28026	Cxcl15	mz-257.08221	Nupr1	mz-335.22319	Krt8	mz-399.32692	Acaa2	mz-163.07672	Slc34a2	mz-130.08731	Atp11a	mz-173.0092	Huwe1	mz-203.02058	Calr	mz-179.03511	Pdgfra	mz-199.17036	Hp	mz-152.00251	Atp5h	mz-269.21224	Hes1	mz-311.22326	Hc	mz-149.02436	Apoe	mz-417.33692	Ces1d	mz-151.04	Ets1	mz-129.01922	Cfh	mz-367.35871	Cbr2	mz-261.14976
Hspa8	mz-327.23186	H2-Aa	mz-130.08731	Hs2st1	mz-309.28026	Tpm2	mz-215.03279	Cd55	mz-111.04517	Rbbp6	mz-87.00864	Scnn1b	mz-137.03568	Lyz2	mz-131.03491	Mfap5	mz-367.35871	Sirpa	mz-449.32814	Ccn2	mz-317.21222	Coro1a	mz-233.155	Atp5j	mz-177.05585	Ogn	mz-143.10781	Pcolce2	mz-146.04588	Lpl	mz-214.04855	Spp1	mz-104.03528	BC028528	mz-180.0667	Sftpd	mz-218.03312	Ctsz	mz-180.0667
Id2	mz-303.2324	Cfl1	mz-174.04103	Fth1	mz-116.07159	Dcxr	mz-301.21762	Krt19	mz-171.10256	Nenf	mz-143.07135	Srsf3	mz-199.17036	Cyp2f2	mz-171.10256	Tmem100	mz-277.21621	Clu	mz-173.04565	Anp32a	mz-331.19247	Cox8a	mz-161.04557	Prdx6	mz-181.08706	Glrx3	mz-145.01425	Psap	mz-174.04103	Dram1	mz-167.03521	Fhl1	mz-96.96943	Thbd	mz-335.22319	Fhl1	mz-155.10798	Apoe	mz-319.2279
Eng	mz-211.09791	Ctss	mz-191.01973	Sfta2	mz-365.34273	Bpifa1	mz-305.24751	S100a1	mz-482.9632	Grn	mz-155.10798	Col1a2	mz-159.10277	Selenbp1	mz-181.99215	Timp3	mz-152.00251	Col1a1	mz-431.31694	Tns1	mz-269.21224	Slc25a4	mz-241.01226	Cav1	mz-154.01462	Hnrnpf	mz-144.96198	Sod3	mz-135.04526	Mpeg1	mz-143.10781	Tuba1a	mz-145.06187	Inmt	mz-367.21311	Bgn	mz-215.03279	Sh3bgrl3	mz-179.05642
Hsp90aa1	mz-157.0507	Pdia3	mz-164.07195	Ppia	mz-468.29654	Slc23a2	mz-214.04855	Sec14l3	mz-149.02436	Ifitm1	mz-127.07664	Prdx2	mz-303.2324	Spint2	mz-159.10277	Csk	mz-167.02092	Vmp1	mz-187.06158	Wnk1	mz-399.32692	Icam1	mz-113.02445	Pabpc1	mz-158.08243	Sort1	mz-183.10272	Ctsl	mz-282.08522	Ifi30	mz-311.29446	Ly6a	mz-309.28026	Ets2	mz-157.0507	Tpm2	mz-173.0092	Tmbim6	mz-134.04717
Nbl1	mz-159.06625	Tmsb10	mz-226.99635	Col4a3	mz-321.24343	Tppp3	mz-333.2071	Cat	mz-407.28213	Foxf1	mz-161.04557	Cds2	mz-144.96198	Hdc	mz-166.0147	Eif2s3x	mz-117.01933	S100a4	mz-317.21222	Timp3	mz-449.32814	Atxn7l3b	mz-269.21224	Cystm1	mz-173.08191	Gmfb	mz-133.01425	Eef1a1	mz-325.20129	C1qb	mz-311.29595	Mettl7a1	mz-319.2279	Ppp1r14a	mz-165.0557	Gpc3	mz-181.08706	Fcer1g	mz-152.03546
Sftpa1	mz-167.10801	Ppic	mz-111.02	Hc	mz-337.31232	Tagln	mz-279.23186	Cyp4b1	mz-433.33237	Axl	mz-127.0402	Rock1	mz-108.04561	Prr15l	mz-429.30081	Eef1b2	mz-195.05116	Tmem176a	mz-429.30081	Dusp11	mz-315.19698	Tns1	mz-157.08694	S100a6	mz-127.07664	Picalm	mz-325.20129	Ifitm1	mz-349.20258	Fabp5	mz-133.01425	Selenbp1	mz-305.24751	Gpx3	mz-299.20144	Dram1	mz-182.04599	Scgb3a1	mz-173.0092
Pdia6	mz-301.21762	Grn	mz-319.2279	Spock2	mz-112.98792	Gsta3	mz-135.0313	S100a11	mz-256.90241	Tjp1	mz-141.09224	Cope	mz-331.26479	Dram1	mz-137.03568	H2-Ab1	mz-94.98048	Alas1	mz-155.03489	Ptp4a3	mz-417.33692	Dctn1	mz-125.09711	Anxa1	mz-127.0402	Trim35	mz-189.0404	Cav1	mz-87.00864	H2-Eb1	mz-154.06207	Serinc3	mz-307.26327	H2-Eb1	mz-173.04565	Abca3	mz-329.24881	Inmt	mz-205.12374
Vegfa	mz-351.21693	Cd63	mz-115.00354	S100a11	mz-173.0092	Cp	mz-277.21621	Scgb3a1	mz-123.05584	Serping1	mz-367.21311	Tmem256	mz-327.23186	S100g	mz-87.00864	Anapc11	mz-482.9632	Dynll1	mz-226.99635	Itgb5	mz-319.2279	S100a11	mz-213.1858	Tbca	mz-145.05083	Cdk2ap2	mz-333.2071	Lamb2	mz-480.31125	Gapdh	mz-130.08731	Thbd	mz-199.17036	Arhgap45	mz-154.01462	Loxl1	mz-123.04511	Ptma	mz-623.4091
Stx5a	mz-144.96198	Ly6a	mz-275.20142	Slc39a8	mz-213.1858	Cldn3	mz-315.19698	Igfbp5	mz-415.3216	Snx3	mz-131.03491	Cnn2	mz-154.01462	Mal2	mz-226.99635	Socs2	mz-129.01922	Fxyd5	mz-415.3216	Ogn	mz-174.04103	Spp1	mz-181.99215	Serpinb6b	mz-249.14982	Dnajb6	mz-117.05576	Hspb1	mz-353.23228	H2-Aa	mz-125.09711	Hpgd	mz-213.1858	Psme1	mz-152.03546	Fasn	mz-263.13903	Cd53	mz-179.07178
Ace	mz-309.20715	Bcam	mz-112.98792	Aqp5	mz-223.13381	Jchain	mz-351.21693	Cyb5a	mz-211.13407	Gsn	mz-157.08694	Fis1	mz-329.24881	Fasn	mz-135.0313	Tagln	mz-151.02618	Adgre5	mz-311.29446	Nrbp2	mz-327.21811	Nme2	mz-256.05962	Calm2	mz-169.05099	Sox4	mz-159.06625	Lars2	mz-154.01462	Abca3	mz-271.22799	Npnt	mz-277.21621	Notch3	mz-399.32692	C3	mz-269.21224	Pld3	mz-112.98792
Podxl	mz-333.2071	Ctsz	mz-137.02473	Napsa	mz-111.00887	C4b	mz-218.03312	Cldn7	mz-145.09854	Tuba1a	mz-85.02947	Ikbkb	mz-163.06164	Scd2	mz-168.03045	Ets1	mz-157.0507	Lcn2	mz-311.29595	Rsrp1	mz-365.34273	Ndufa6	mz-130.08731	Selenop	mz-165.0557	Fth1	mz-103.0401	Cd9	mz-118.05092	Fcer1g	mz-117.01933	Retnla	mz-275.15043	Tie1	mz-147.06614	Etv5	mz-155.03489	Ptms	mz-171.10256
Arpc4	mz-173.08191	Lrg1	mz-167.02092	Tmem100	mz-174.01681	Ckb	mz-145.01425	Aldh2	mz-166.975	Lama5	mz-127.05146	Cyb5a	mz-113.02445	Gramd2	mz-145.06187	B2m	mz-145.05083	Plvap	mz-267.07348	Gucy1b1	mz-309.20715	Lims1	mz-271.22799	Nsa2	mz-187.06158	Rtkn2	mz-198.04091	Sftpc	mz-138.01976	Eef1a1	mz-199.17036	Mgst1	mz-417.33692	Cd36	mz-107.05019	Sparcl1	mz-127.0402	Sirpa	mz-125.0245
Tbx3	mz-159.10277	Pfn1	mz-104.03528	Fn1	mz-150.05618	Nudt4	mz-133.01425	Sod1	mz-141.09224	1110004F10Rik	mz-440.13377	Fau	mz-89.02435	Etv5	mz-285.20749	Itga6	mz-143.07135	Myl9	mz-134.04717	Tgfbr2	mz-151.02618	Hspa8	mz-87.00864	Anxa5	mz-215.03279	H2-Q7	mz-263.13903	B2m	mz-151.11259	Laptm5	mz-101.06081	Sftpa1	mz-154.06207	Kank3	mz-138.01976	Mfap4	mz-205.03505	Cotl1	mz-271.22799
Hspb1	mz-335.29683	Atp6v0c	mz-335.29683	Cavin2	mz-205.03505	Gstm2	mz-353.23228	Slc23a2	mz-136.04042	Sppl3	mz-351.21693	Nap1l1	mz-149.00969	Mettl7a1	mz-108.02169	Snrpg	mz-157.08694	Anxa2	mz-367.21311	Gna12	mz-227.20163	Laptm4a	mz-94.98048	Tomm7	mz-149.06087	Vapb	mz-87.04508	Ifitm2	mz-88.04038	Ctsd	mz-195.05116	Gnas	mz-167.02092	Gucy1b1	mz-143.0349	Rarres2	mz-197.08232	Lsp1	mz-188.95172
Ccnd1	mz-315.19698	Gnb2	mz-198.04091	Ppic	mz-205.12374	Hsp90aa1	mz-365.34273	Gstm2	mz-127.0402	Ctsd	mz-353.23228	Grcc10	mz-223.13381	Fgfr2	mz-449.32814	Pum1	mz-132.03023	Klf4	mz-257.08221	S1pr1	mz-440.13377	Slc38a2	mz-199.17036	Hpgd	mz-111.00887	Ets1	mz-93.00143	Ramp2	mz-218.10372	Etv5	mz-365.34273	Pabpc1	mz-218.10372	Gimap4	mz-167.02092	Rcn3	mz-335.22319	Scgb3a2	mz-165.0557
Id3	mz-223.13381	Ctsc	mz-88.04038	Ctss	mz-261.14976	Nudc	mz-130.08731	Trf	mz-137.0609	H2-D1	mz-97.06589	Sparc	mz-94.98048	Scnn1b	mz-167.10801	Srebf2	mz-215.03279	Sparcl1	mz-243.0623	Dpysl2	mz-108.04561	Ywhab	mz-175.0249	Cldn18	mz-183.06634	Lyz1	mz-122.97569	Dpysl2	mz-433.33237	Fxyd5	mz-198.04091	Ftl1	mz-271.14485	Hsd11b1	mz-163.07672	Col6a1	mz-80.96489	Pabpc1	mz-155.10798
Cdk19	mz-331.19247	Csrp1	mz-195.05116	Lamc2	mz-335.22319	Ifitm1	mz-179.05642	Tomm7	mz-323.02859	Gnai3	mz-145.05083	Rtcb	mz-196.02504	Hp	mz-129.01922	H2-Q7	mz-146.04588	Itm2b	mz-137.02473	Safb2	mz-227.12868	Cyp2b10	mz-293.21263	Serping1	mz-122.97569	Pum2	mz-315.19698	Ubc	mz-311.22326	Id2	mz-131.03491	Cdh5	mz-114.01964	Rac2	mz-327.21811	Cavin1	mz-367.21311	Hopx	mz-141.09224
Wbp2	mz-327.21811	Hnrnpk	mz-480.31125	Lgals3	mz-331.19247	Igfbp4	mz-164.07195	Nudc	mz-168.007	Esam	mz-117.01933	Aldh1a1	mz-227.20163	Cyp2b10	mz-313.2385	Cd74	mz-256.90241	Fstl1	mz-158.08243	Amotl2	mz-201.06632	Emcn	mz-143.07135	Ost4	mz-196.02504	St13	mz-418.956	Lgals3	mz-327.21811	Arpc1b	mz-227.12868	Eef1a1	mz-253.21621	Eif1	mz-197.08232	Cst3	mz-165.0557	H2-Eb1	mz-147.06614
