# Supplementary material for: Spatially resolved integrative analysis of transcriptomic and metabolomic changes in tissue injury studies
Source: Nat Commun. 2026 Jan 7;17:205. doi: 10.1038/s41467-025-68003-w (PMC12780049; doi:10.1038/s41467-025-68003-w)
Supplement: Supplementary file 5 — Supplementary Data 2 [file 41467_2025_68003_MOESM5_ESM.xlsx]

## Sheet: Sheet1
Node	Modality	Annotation	Connections	Degree
118.051	MSI	Threonine	Apoe, Aqp5, Bcam, Bgn, Cd74, Cd9, Clu, Col4a1, Col4a2, Cst3, Ctsb, Ctsd, Ctsh, Eln, Fn1, Gpx3, H2_Aa, H2_Ab1, H2_D1, H2_Eb1, Hnrnpk, Icam1, Lamp1, Ly6a, Ly6c1, Ly6e, Mfap4, Myh9, Pdia3, Psap, Tmem176b, Tmsb10	32
89.0243	MSI	Lactate	228.05189, Apoe, Cfl1, Clu, Ctsb, Ctsd, Ctsh, Eln, Fn1, Mfap4, Myh9, Pdia3, Pfn1, Tmem176b, Tmsb10	15
Apoe	Visium		118.05092, 151.02618, 154.06207, 218.10372, 228.05189, 256.05962, 89.02435, C1qb, Cd74, Ctsb, Psap	11
151.026	MSI	Xanthine	173.0092, Apoe, Ctsh, Eln, Fn1, Mfap4, Ppic, Tmsb10	8
253.216	MSI	FA 16:1 Palmitoleic acid	281.24751, Cfl1, Clu, Ctsh, Eln, Fn1, Lrg1, Ppic	8
228.052	MSI		89.02435, Apoe, Gpx3, Ltbp2, Mfap4, Myh9	6
351.217	MSI	Prostaglandin H2, Prostaglandin E2, Prostaglandin D2, Prostaglandin I2, Thromboxane A2	315.19698, 333.2071, Cd63, Clu, Fn1, Lrg1	6
Cd74	Visium		118.05092, 256.05962, Apoe, H2_Aa, H2_Ab1, H2_Eb1	6
Clu	Visium		118.05092, 253.21621, 315.19698, 333.2071, 351.21693, 89.02435	6
Eln	Visium		118.05092, 151.02618, 253.21621, 89.02435, Bgn, Fn1	6
Fn1	Visium		118.05092, 151.02618, 253.21621, 351.21693, 89.02435, Eln	6
Ctsd	Visium		118.05092, 89.02435, Ctsb, Ctss, Psap	5
H2_Ab1	Visium		118.05092, Cd74, Cst3, H2_Aa, H2_Eb1	5
H2_Eb1	Visium		118.05092, Cd74, Cst3, H2_Aa, H2_Ab1	5
Mfap4	Visium		118.05092, 151.02618, 228.05189, 89.02435, Gpx3	5
Psap	Visium		118.05092, Apoe, Ctsd, Ctss, Ctsz	5
315.197	MSI	Hydroxyretinoic acid	333.2071, 351.21693, Clu, Lrg1	4
333.207	MSI	Prostaglandin A2, Prostaglandin B2, Prostaglandin C2, Prostaglandin J2	315.19698, 351.21693, Clu, Lrg1	4
Cst3	Visium		118.05092, Bgn, H2_Ab1, H2_Eb1	4
Ctsb	Visium		118.05092, 89.02435, Apoe, Ctsd	4
Ctsh	Visium		118.05092, 151.02618, 253.21621, 89.02435	4
H2_Aa	Visium		118.05092, Cd74, H2_Ab1, H2_Eb1	4
Lrg1	Visium		253.21621, 315.19698, 333.2071, 351.21693	4
Bgn	Visium		118.05092, Cst3, Eln	3
Gpx3	Visium		118.05092, 228.05189, Mfap4	3
Myh9	Visium		118.05092, 228.05189, 89.02435	3
Tmsb10	Visium		118.05092, 151.02618, 89.02435	3
256.06	MSI		Apoe, Cd74	2
281.248	MSI	FA 18:1 Oleic acid	253.21621, 279.23186	2
303.232	MSI	FA 20:4 Arachidonic acid	329.24881, 331.26479	2
329.249	MSI	FA 22:5 Docosapentaenoic acid	303.2324, 331.26479	2
331.265	MSI	Adrenic acid	303.2324, 329.24881	2
Aqp5	Visium		118.05092, Icam1	2
Cfl1	Visium		253.21621, 89.02435	2
Col4a1	Visium		118.05092, Col4a2	2
Col4a2	Visium		118.05092, Col4a1	2
Ctss	Visium		Ctsd, Psap	2
Icam1	Visium		118.05092, Aqp5	2
Ly6a	Visium		118.05092, Ly6c1	2
Ly6c1	Visium		118.05092, Ly6a	2
Pdia3	Visium		118.05092, 89.02435	2
Ppic	Visium		151.02618, 253.21621	2
Tmem176b	Visium		118.05092, 89.02435	2
145.062	MSI	Glutamine	146.046	1
146.046	MSI	Glutamate	145.062	1
154.062	MSI	Histidine	Apoe	1
173.009	MSI	Aconitate	151.026	1
218.104	MSI	Pantothenate	Apoe	1
279.232	MSI	FA 18:2 Linoleic acid	281.248	1
Bcam	Visium		118.051	1
C1qb	Visium		Apoe	1
Cd63	Visium		351.217	1
Cd9	Visium		118.051	1
Ctsz	Visium		Psap	1
H2_D1	Visium		118.051	1
Hnrnpk	Visium		118.051	1
Lamp1	Visium		118.051	1
Ltbp2	Visium		228.052	1
Ly6e	Visium		118.051	1
Pfn1	Visium		89.0243	1
133.014	MSI	Malate		0
277.216	MSI	FA 18:3 Linolenic acid
305.248	MSI	Eicosatrienoic acid
766.54	MSI	Phosphoethanolamine, PE(38:4)
307.263	MSI	Eicosadienoic acid
365.343	MSI	Tetracosenoic acid
