# Supplementary material for: Spatially resolved integrative analysis of transcriptomic and metabolomic changes in tissue injury studies
Source: Nat Commun. 2026 Jan 7;17:205. doi: 10.1038/s41467-025-68003-w (PMC12780049; doi:10.1038/s41467-025-68003-w)
Supplement: Supplementary file 7 — Source Data [file 41467_2025_68003_MOESM7_ESM.xlsx]

## Sheet: Figure 2b
num_landmarks	he	transform	mean_acc	se_acc
4	Yes	Affine	0.763341	0.0151451
4	Yes	TPS	0.762931	0.014958
4	No	Affine	0.754582	0.00934947
4	No	TPS	0.721184	0.0110732
6	Yes	Affine	0.795989	0.00851486
6	Yes	TPS	0.797736	0.00731676
6	No	Affine	0.789558	0.00954162
6	No	TPS	0.745428	0.0100559
8	Yes	Affine	0.801763	0.0081027
8	Yes	TPS	0.802895	0.00740266
8	No	Affine	0.794366	0.00845608
8	No	TPS	0.746635	0.0108069
10	Yes	Affine	0.80632	0.00837411
10	Yes	TPS	0.805809	0.00843275
10	No	Affine	0.798438	0.00847998
10	No	TPS	0.747511	0.0106404
12	Yes	Affine	0.810121	0.0084648
12	Yes	TPS	0.80635	0.0082554
12	No	Affine	0.797907	0.00843215
12	No	TPS	0.750341	0.0102806
14	Yes	Affine	0.813231	0.00813503
14	Yes	TPS	0.809505	0.00804058
14	No	Affine	0.798763	0.00862801
14	No	TPS	0.752985	0.00967061
16	Yes	Affine	0.813316	0.00787434
16	Yes	TPS	0.810682	0.00879466
16	No	Affine	0.799464	0.00810277
16	No	TPS	0.753631	0.00966644
18	Yes	Affine	0.814042	0.00836104
18	Yes	TPS	0.80935	0.00840672
18	No	Affine	0.79976	0.0078471
18	No	TPS	0.753926	0.0097912
20	Yes	Affine	0.815905	0.00841534
20	Yes	TPS	0.811098	0.00826654
20	No	Affine	0.799454	0.00831084
20	No	TPS	0.756636	0.00952715

## Sheet: Figure 2c
sample	he	transform	Accuracy
d21_bleo_1	Yes	Affine	0.805889
d21_bleo_1	No	Affine	0.805168
d21_bleo_1	Yes	TPS	0.83133
d21_bleo_1	No	TPS	0.758814
d21_bleo_2	Yes	Affine	0.795353
d21_bleo_2	No	Affine	0.794391
d21_bleo_2	Yes	TPS	0.785937
d21_bleo_2	No	TPS	0.759816
d21_bleo_3	Yes	Affine	0.798678
d21_bleo_3	No	Affine	0.783373
d21_bleo_3	Yes	TPS	0.788261
d21_bleo_3	No	TPS	0.752764
d21_bleo_4b	Yes	Affine	0.827724
d21_bleo_4b	No	Affine	0.823958
d21_bleo_4b	Yes	TPS	0.839944
d21_bleo_4b	No	TPS	0.805729
d21_bleo_5b	Yes	Affine	0.799279
d21_bleo_5b	No	Affine	0.788462
d21_bleo_5b	Yes	TPS	0.790465
d21_bleo_5b	No	TPS	0.7502
d21_bleo_6b	Yes	Affine	0.850761
d21_bleo_6b	No	Affine	0.78726
d21_bleo_6b	Yes	TPS	0.823518
d21_bleo_6b	No	TPS	0.709816
d21_control_1	Yes	Affine	0.802484
d21_control_1	No	Affine	0.786378
d21_control_1	Yes	TPS	0.810657
d21_control_1	No	TPS	0.745994
d21_control_3	Yes	Affine	0.850761
d21_control_3	No	Affine	0.847957
d21_control_3	Yes	TPS	0.841506
d21_control_3	No	TPS	0.779848

## Sheet: Figure 2d
sample	he	transform	Accuracy
d21_bleo_1	Yes	Affine	0.805889
d21_bleo_1	No	Affine	0.805168
d21_bleo_1	Yes	TPS	0.83133
d21_bleo_1	No	TPS	0.758814
d21_bleo_2	Yes	Affine	0.795353
d21_bleo_2	No	Affine	0.794391
d21_bleo_2	Yes	TPS	0.785937
d21_bleo_2	No	TPS	0.759816
d21_bleo_3	Yes	Affine	0.798678
d21_bleo_3	No	Affine	0.783373
d21_bleo_3	Yes	TPS	0.788261
d21_bleo_3	No	TPS	0.752764
d21_bleo_4b	Yes	Affine	0.827724
d21_bleo_4b	No	Affine	0.823958
d21_bleo_4b	Yes	TPS	0.839944
d21_bleo_4b	No	TPS	0.805729
d21_bleo_5b	Yes	Affine	0.799279
d21_bleo_5b	No	Affine	0.788462
d21_bleo_5b	Yes	TPS	0.790465
d21_bleo_5b	No	TPS	0.7502
d21_bleo_6b	Yes	Affine	0.850761
d21_bleo_6b	No	Affine	0.78726
d21_bleo_6b	Yes	TPS	0.823518
d21_bleo_6b	No	TPS	0.709816
d21_control_1	Yes	Affine	0.802484
d21_control_1	No	Affine	0.786378
d21_control_1	Yes	TPS	0.810657
d21_control_1	No	TPS	0.745994
d21_control_3	Yes	Affine	0.850761
d21_control_3	No	Affine	0.847957
d21_control_3	Yes	TPS	0.841506
d21_control_3	No	TPS	0.779848

## Sheet: Figure 2f
sample	species	Accuracy
V11L12-038_B1	Mouse	0.945513
V11L12-038_D1	Mouse	0.96887
V11T16-085_C1	Mouse	0.939143
V11T17-102_A1	Human	0.939704
V11T17-102_B1	Human	0.96867
V11T17-102_D1	Human	0.972957

## Sheet: Figure 3b (1)
Factor	name	value
Factor1	Visium	0.0393987
Factor1	MSI	10.8903
Factor2	Visium	5.35493
Factor2	MSI	2.04195
Factor3	Visium	0.258762
Factor3	MSI	5.36785
Factor4	Visium	0.675189
Factor4	MSI	3.51069
Factor5	Visium	0.194114
Factor5	MSI	3.90267
Factor6	Visium	0.00308156
Factor6	MSI	2.01898
Factor7	Visium	0.00519753
Factor7	MSI	1.64281
Factor8	Visium	0.675708
Factor8	MSI	0.82615
Factor9	Visium	0.0211537
Factor9	MSI	1.33249
Factor10	Visium	0.0358462
Factor10	MSI	1.21987
Factor11	Visium	0.00660419
Factor11	MSI	0.95467
Factor12	Visium	0.00200272
Factor12	MSI	0.949335
Factor13	Visium	0.42727
Factor13	MSI	0.508058
Factor14	Visium	0.00872612
Factor14	MSI	0.82925
Factor15	Visium	0.0428975
Factor15	MSI	0.746435
Factor16	Visium	0.408667
Factor16	MSI	0.217628
Factor17	Visium	0.119269
Factor17	MSI	0.449502
Factor18	Visium	0.31448
Factor18	MSI	0.209373
Factor19	Visium	0.253117
Factor19	MSI	0.224674
Factor20	Visium	0.206363
Factor20	MSI	0.230795

## Sheet: Figure 3b (2)
cell_type	name	value
AM..Bleo.	MOFA_Factor1	0.0755844
AM..Bleo.	MOFA_Factor2	0.563465
AM..Bleo.	MOFA_Factor3	0.173824
AM..Bleo.	MOFA_Factor4	-0.201084
AM..Bleo.	MOFA_Factor5	-0.039887
AM..Bleo.	MOFA_Factor6	0.0115672
AM..Bleo.	MOFA_Factor7	-0.0142151
AM..Bleo.	MOFA_Factor8	0.208534
AM..Bleo.	MOFA_Factor9	-0.00469927
AM..Bleo.	MOFA_Factor10	-0.0238296
AM..Bleo.	MOFA_Factor11	0.0408008
AM..Bleo.	MOFA_Factor12	0.0178636
AM..Bleo.	MOFA_Factor13	0.0483176
AM..Bleo.	MOFA_Factor14	0.0272839
AM..Bleo.	MOFA_Factor15	0.0731937
AM..Bleo.	MOFA_Factor16	0.115495
AM..Bleo.	MOFA_Factor17	-0.0188939
AM..Bleo.	MOFA_Factor18	-0.0334559
AM..Bleo.	MOFA_Factor19	-0.00173207
AM..Bleo.	MOFA_Factor20	0.238909
AM..PBS.	MOFA_Factor1	0.0686936
AM..PBS.	MOFA_Factor2	0.420442
AM..PBS.	MOFA_Factor3	0.0708373
AM..PBS.	MOFA_Factor4	-0.171545
AM..PBS.	MOFA_Factor5	-0.0156385
AM..PBS.	MOFA_Factor6	0.010225
AM..PBS.	MOFA_Factor7	0.000137312
AM..PBS.	MOFA_Factor8	0.173644
AM..PBS.	MOFA_Factor9	-0.000518232
AM..PBS.	MOFA_Factor10	-0.0257366
AM..PBS.	MOFA_Factor11	0.0231052
AM..PBS.	MOFA_Factor12	0.0266635
AM..PBS.	MOFA_Factor13	-0.0539723
AM..PBS.	MOFA_Factor14	0.00306678
AM..PBS.	MOFA_Factor15	0.00595711
AM..PBS.	MOFA_Factor16	-0.0269303
AM..PBS.	MOFA_Factor17	-0.0268757
AM..PBS.	MOFA_Factor18	-0.0556102
AM..PBS.	MOFA_Factor19	0.100463
AM..PBS.	MOFA_Factor20	0.244753
AT1.cells	MOFA_Factor1	0.00425098
AT1.cells	MOFA_Factor2	0.355484
AT1.cells	MOFA_Factor3	0.3349
AT1.cells	MOFA_Factor4	-0.441832
AT1.cells	MOFA_Factor5	-0.0200996
AT1.cells	MOFA_Factor6	-0.0217299
AT1.cells	MOFA_Factor7	0.0039528
AT1.cells	MOFA_Factor8	0.252952
AT1.cells	MOFA_Factor9	-0.0119737
AT1.cells	MOFA_Factor10	-0.0300788
AT1.cells	MOFA_Factor11	0.0343627
AT1.cells	MOFA_Factor12	-0.00255809
AT1.cells	MOFA_Factor13	0.1684
AT1.cells	MOFA_Factor14	0.0153112
AT1.cells	MOFA_Factor15	-0.0124661
AT1.cells	MOFA_Factor16	-0.249095
AT1.cells	MOFA_Factor17	-0.160264
AT1.cells	MOFA_Factor18	-0.196949
AT1.cells	MOFA_Factor19	-0.0560819
AT1.cells	MOFA_Factor20	0.0913955
AT2.cells	MOFA_Factor1	0.0952358
AT2.cells	MOFA_Factor2	0.428017
AT2.cells	MOFA_Factor3	0.170367
AT2.cells	MOFA_Factor4	-0.249386
AT2.cells	MOFA_Factor5	0.0244679
AT2.cells	MOFA_Factor6	0.00688453
AT2.cells	MOFA_Factor7	0.0211845
AT2.cells	MOFA_Factor8	0.477813
AT2.cells	MOFA_Factor9	0.0448512
AT2.cells	MOFA_Factor10	-0.0704538
AT2.cells	MOFA_Factor11	0.0193378
AT2.cells	MOFA_Factor12	0.0170854
AT2.cells	MOFA_Factor13	-0.0094838
AT2.cells	MOFA_Factor14	0.0262824
AT2.cells	MOFA_Factor15	0.0187434
AT2.cells	MOFA_Factor16	0.358345
AT2.cells	MOFA_Factor17	-0.0575963
AT2.cells	MOFA_Factor18	0.195724
AT2.cells	MOFA_Factor19	0.411831
AT2.cells	MOFA_Factor20	0.0328302
Activated.AT2.cells	MOFA_Factor1	0.0686173
Activated.AT2.cells	MOFA_Factor2	0.52213
Activated.AT2.cells	MOFA_Factor3	0.213007
Activated.AT2.cells	MOFA_Factor4	-0.233501
Activated.AT2.cells	MOFA_Factor5	-0.00480966
Activated.AT2.cells	MOFA_Factor6	0.000759072
Activated.AT2.cells	MOFA_Factor7	-0.0183281
Activated.AT2.cells	MOFA_Factor8	0.367101
Activated.AT2.cells	MOFA_Factor9	-0.0380514
Activated.AT2.cells	MOFA_Factor10	-0.0489497
Activated.AT2.cells	MOFA_Factor11	-0.00359442
Activated.AT2.cells	MOFA_Factor12	0.0303
Activated.AT2.cells	MOFA_Factor13	0.0423628
Activated.AT2.cells	MOFA_Factor14	0.0140949
Activated.AT2.cells	MOFA_Factor15	0.0174436
Activated.AT2.cells	MOFA_Factor16	0.308186
Activated.AT2.cells	MOFA_Factor17	-0.0512471
Activated.AT2.cells	MOFA_Factor18	0.0395333
Activated.AT2.cells	MOFA_Factor19	0.243736
Activated.AT2.cells	MOFA_Factor20	0.0186969
Activated.mesothelial.cells	MOFA_Factor1	-0.0172338
Activated.mesothelial.cells	MOFA_Factor2	0.277071
Activated.mesothelial.cells	MOFA_Factor3	-0.108578
Activated.mesothelial.cells	MOFA_Factor4	0.300666
Activated.mesothelial.cells	MOFA_Factor5	0.188757
Activated.mesothelial.cells	MOFA_Factor6	0.00339606
Activated.mesothelial.cells	MOFA_Factor7	0.0129164
Activated.mesothelial.cells	MOFA_Factor8	-0.265007
Activated.mesothelial.cells	MOFA_Factor9	-0.00122984
Activated.mesothelial.cells	MOFA_Factor10	-0.0426062
Activated.mesothelial.cells	MOFA_Factor11	0.0084286
Activated.mesothelial.cells	MOFA_Factor12	0.0313385
Activated.mesothelial.cells	MOFA_Factor13	0.208822
Activated.mesothelial.cells	MOFA_Factor14	-0.00395529
Activated.mesothelial.cells	MOFA_Factor15	0.0179122
Activated.mesothelial.cells	MOFA_Factor16	-0.0654621
Activated.mesothelial.cells	MOFA_Factor17	-0.0783917
Activated.mesothelial.cells	MOFA_Factor18	0.0329082
Activated.mesothelial.cells	MOFA_Factor19	0.198173
Activated.mesothelial.cells	MOFA_Factor20	-0.0515061
B.lymphocytes	MOFA_Factor1	0.0453865
B.lymphocytes	MOFA_Factor2	0.460852
B.lymphocytes	MOFA_Factor3	-0.106011
B.lymphocytes	MOFA_Factor4	0.188599
B.lymphocytes	MOFA_Factor5	-0.0539123
B.lymphocytes	MOFA_Factor6	0.00916373
B.lymphocytes	MOFA_Factor7	0.0182288
B.lymphocytes	MOFA_Factor8	-0.137438
B.lymphocytes	MOFA_Factor9	0.0801798
B.lymphocytes	MOFA_Factor10	-0.0914892
B.lymphocytes	MOFA_Factor11	0.0471987
B.lymphocytes	MOFA_Factor12	0.0668621
B.lymphocytes	MOFA_Factor13	-0.0323316
B.lymphocytes	MOFA_Factor14	0.0341009
B.lymphocytes	MOFA_Factor15	-0.0156811
B.lymphocytes	MOFA_Factor16	0.0662237
B.lymphocytes	MOFA_Factor17	0.0329664
B.lymphocytes	MOFA_Factor18	0.240765
B.lymphocytes	MOFA_Factor19	0.0606539
B.lymphocytes	MOFA_Factor20	0.125296
CECs	MOFA_Factor1	0.0739164
CECs	MOFA_Factor2	0.366579
CECs	MOFA_Factor3	0.228455
CECs	MOFA_Factor4	-0.449402
CECs	MOFA_Factor5	-0.0280335
CECs	MOFA_Factor6	-0.00335392
CECs	MOFA_Factor7	0.00933378
CECs	MOFA_Factor8	0.164367
CECs	MOFA_Factor9	0.0139192
CECs	MOFA_Factor10	0.0277925
CECs	MOFA_Factor11	0.0140201
CECs	MOFA_Factor12	-0.00620552
CECs	MOFA_Factor13	0.0594678
CECs	MOFA_Factor14	0.0107562
CECs	MOFA_Factor15	-0.0251392
CECs	MOFA_Factor16	-0.291323
CECs	MOFA_Factor17	-0.0268561
CECs	MOFA_Factor18	0.202107
CECs	MOFA_Factor19	0.0354068
CECs	MOFA_Factor20	0.0566962
Ccl17..DCs	MOFA_Factor1	0.0618412
Ccl17..DCs	MOFA_Factor2	0.429705
Ccl17..DCs	MOFA_Factor3	-0.00781691
Ccl17..DCs	MOFA_Factor4	0.0536267
Ccl17..DCs	MOFA_Factor5	0.0106216
Ccl17..DCs	MOFA_Factor6	-0.00650458
Ccl17..DCs	MOFA_Factor7	0.0327379
Ccl17..DCs	MOFA_Factor8	-0.15082
Ccl17..DCs	MOFA_Factor9	0.0755932
Ccl17..DCs	MOFA_Factor10	-0.0337556
Ccl17..DCs	MOFA_Factor11	0.0384472
Ccl17..DCs	MOFA_Factor12	0.0285607
Ccl17..DCs	MOFA_Factor13	0.063648
Ccl17..DCs	MOFA_Factor14	0.0189932
Ccl17..DCs	MOFA_Factor15	-0.0265884
Ccl17..DCs	MOFA_Factor16	0.0592408
Ccl17..DCs	MOFA_Factor17	-0.0753643
Ccl17..DCs	MOFA_Factor18	0.170792
Ccl17..DCs	MOFA_Factor19	0.0961877
Ccl17..DCs	MOFA_Factor20	0.131311
Cd103..DCs	MOFA_Factor1	0.0314659
Cd103..DCs	MOFA_Factor2	0.402021
Cd103..DCs	MOFA_Factor3	-0.0880509
Cd103..DCs	MOFA_Factor4	0.212056
Cd103..DCs	MOFA_Factor5	0.0330365
Cd103..DCs	MOFA_Factor6	-0.00799078
Cd103..DCs	MOFA_Factor7	0.0370143
Cd103..DCs	MOFA_Factor8	-0.28864
Cd103..DCs	MOFA_Factor9	0.0580853
Cd103..DCs	MOFA_Factor10	-0.00964209
Cd103..DCs	MOFA_Factor11	0.027264
Cd103..DCs	MOFA_Factor12	0.0451006
Cd103..DCs	MOFA_Factor13	0.0056019
Cd103..DCs	MOFA_Factor14	-0.0197754
Cd103..DCs	MOFA_Factor15	-0.0426159
Cd103..DCs	MOFA_Factor16	0.113274
Cd103..DCs	MOFA_Factor17	-0.0232975
Cd103..DCs	MOFA_Factor18	0.205462
Cd103..DCs	MOFA_Factor19	0.170204
Cd103..DCs	MOFA_Factor20	0.109196
Cd163..Cd11c..IMs	MOFA_Factor1	0.0511844
Cd163..Cd11c..IMs	MOFA_Factor2	0.407116
Cd163..Cd11c..IMs	MOFA_Factor3	-0.119896
Cd163..Cd11c..IMs	MOFA_Factor4	0.156771
Cd163..Cd11c..IMs	MOFA_Factor5	-0.0338671
Cd163..Cd11c..IMs	MOFA_Factor6	0.00515554
Cd163..Cd11c..IMs	MOFA_Factor7	0.00315642
Cd163..Cd11c..IMs	MOFA_Factor8	-0.289244
Cd163..Cd11c..IMs	MOFA_Factor9	0.0187255
Cd163..Cd11c..IMs	MOFA_Factor10	-0.0115522
Cd163..Cd11c..IMs	MOFA_Factor11	0.0434918
Cd163..Cd11c..IMs	MOFA_Factor12	0.064946
Cd163..Cd11c..IMs	MOFA_Factor13	-0.111169
Cd163..Cd11c..IMs	MOFA_Factor14	0.00492124
Cd163..Cd11c..IMs	MOFA_Factor15	-0.0557962
Cd163..Cd11c..IMs	MOFA_Factor16	-0.0327486
Cd163..Cd11c..IMs	MOFA_Factor17	-0.0474878
Cd163..Cd11c..IMs	MOFA_Factor18	0.10306
Cd163..Cd11c..IMs	MOFA_Factor19	0.240321
Cd163..Cd11c..IMs	MOFA_Factor20	0.0861324
Cd163..Cd11c..IMs.1	MOFA_Factor1	0.0961893
Cd163..Cd11c..IMs.1	MOFA_Factor2	0.592526
Cd163..Cd11c..IMs.1	MOFA_Factor3	0.0112421
Cd163..Cd11c..IMs.1	MOFA_Factor4	0.0217097
Cd163..Cd11c..IMs.1	MOFA_Factor5	-0.102909
Cd163..Cd11c..IMs.1	MOFA_Factor6	0.0188217
Cd163..Cd11c..IMs.1	MOFA_Factor7	0.0100792
Cd163..Cd11c..IMs.1	MOFA_Factor8	-0.136624
Cd163..Cd11c..IMs.1	MOFA_Factor9	0.0452302
Cd163..Cd11c..IMs.1	MOFA_Factor10	-0.0171952
Cd163..Cd11c..IMs.1	MOFA_Factor11	0.0554724
Cd163..Cd11c..IMs.1	MOFA_Factor12	0.0663296
Cd163..Cd11c..IMs.1	MOFA_Factor13	-0.152739
Cd163..Cd11c..IMs.1	MOFA_Factor14	0.0144785
Cd163..Cd11c..IMs.1	MOFA_Factor15	-0.0295615
Cd163..Cd11c..IMs.1	MOFA_Factor16	0.0796622
Cd163..Cd11c..IMs.1	MOFA_Factor17	-0.107983
Cd163..Cd11c..IMs.1	MOFA_Factor18	0.123796
Cd163..Cd11c..IMs.1	MOFA_Factor19	0.148859
Cd163..Cd11c..IMs.1	MOFA_Factor20	0.194086
Ciliated.cell.subset	MOFA_Factor1	0.0246832
Ciliated.cell.subset	MOFA_Factor2	0.115957
Ciliated.cell.subset	MOFA_Factor3	-0.0949542
Ciliated.cell.subset	MOFA_Factor4	0.253544
Ciliated.cell.subset	MOFA_Factor5	0.145208
Ciliated.cell.subset	MOFA_Factor6	0.00371321
Ciliated.cell.subset	MOFA_Factor7	0.0358239
Ciliated.cell.subset	MOFA_Factor8	0.105151
Ciliated.cell.subset	MOFA_Factor9	0.0243502
Ciliated.cell.subset	MOFA_Factor10	-0.0143175
Ciliated.cell.subset	MOFA_Factor11	0.0559834
Ciliated.cell.subset	MOFA_Factor12	0.0423165
Ciliated.cell.subset	MOFA_Factor13	-0.228822
Ciliated.cell.subset	MOFA_Factor14	0.0226555
Ciliated.cell.subset	MOFA_Factor15	-0.0643219
Ciliated.cell.subset	MOFA_Factor16	-0.245431
Ciliated.cell.subset	MOFA_Factor17	0.0118638
Ciliated.cell.subset	MOFA_Factor18	0.0505124
Ciliated.cell.subset	MOFA_Factor19	0.313118
Ciliated.cell.subset	MOFA_Factor20	0.18342
Ciliated.cells	MOFA_Factor1	0.0196577
Ciliated.cells	MOFA_Factor2	-0.00111954
Ciliated.cells	MOFA_Factor3	-0.132288
Ciliated.cells	MOFA_Factor4	0.391963
Ciliated.cells	MOFA_Factor5	0.374633
Ciliated.cells	MOFA_Factor6	0.00163873
Ciliated.cells	MOFA_Factor7	0.0142793
Ciliated.cells	MOFA_Factor8	0.239508
Ciliated.cells	MOFA_Factor9	0.0376536
Ciliated.cells	MOFA_Factor10	0.0262519
Ciliated.cells	MOFA_Factor11	0.0413731
Ciliated.cells	MOFA_Factor12	-0.00711178
Ciliated.cells	MOFA_Factor13	0.0253417
Ciliated.cells	MOFA_Factor14	0.0345542
Ciliated.cells	MOFA_Factor15	0.0509662
Ciliated.cells	MOFA_Factor16	-0.218207
Ciliated.cells	MOFA_Factor17	0.120211
Ciliated.cells	MOFA_Factor18	0.00398055
Ciliated.cells	MOFA_Factor19	0.166572
Ciliated.cells	MOFA_Factor20	0.114494
Club.cells	MOFA_Factor1	0.0346478
Club.cells	MOFA_Factor2	-0.0057739
Club.cells	MOFA_Factor3	-0.0707615
Club.cells	MOFA_Factor4	0.523591
Club.cells	MOFA_Factor5	0.34044
Club.cells	MOFA_Factor6	-0.00524156
Club.cells	MOFA_Factor7	0.0453803
Club.cells	MOFA_Factor8	0.227331
Club.cells	MOFA_Factor9	0.0343476
Club.cells	MOFA_Factor10	0.122502
Club.cells	MOFA_Factor11	0.0689755
Club.cells	MOFA_Factor12	-0.0123307
Club.cells	MOFA_Factor13	-0.0419039
Club.cells	MOFA_Factor14	0.00679317
Club.cells	MOFA_Factor15	-0.011234
Club.cells	MOFA_Factor16	-0.100598
Club.cells	MOFA_Factor17	0.190073
Club.cells	MOFA_Factor18	-0.0190173
Club.cells	MOFA_Factor19	0.137788
Club.cells	MOFA_Factor20	0.1066
DCs	MOFA_Factor1	0.055412
DCs	MOFA_Factor2	0.533372
DCs	MOFA_Factor3	-0.0261331
DCs	MOFA_Factor4	0.141596
DCs	MOFA_Factor5	0.0160537
DCs	MOFA_Factor6	0.00647511
DCs	MOFA_Factor7	0.0393571
DCs	MOFA_Factor8	-0.185455
DCs	MOFA_Factor9	0.0777766
DCs	MOFA_Factor10	-0.0333151
DCs	MOFA_Factor11	0.0435234
DCs	MOFA_Factor12	0.0555018
DCs	MOFA_Factor13	0.012899
DCs	MOFA_Factor14	0.00486561
DCs	MOFA_Factor15	-0.0241979
DCs	MOFA_Factor16	0.101912
DCs	MOFA_Factor17	-0.0454647
DCs	MOFA_Factor18	0.2012
DCs	MOFA_Factor19	0.152467
DCs	MOFA_Factor20	0.171594
Fibroblasts	MOFA_Factor1	-0.022829
Fibroblasts	MOFA_Factor2	0.538682
Fibroblasts	MOFA_Factor3	-0.0405172
Fibroblasts	MOFA_Factor4	0.0525466
Fibroblasts	MOFA_Factor5	-0.0643054
Fibroblasts	MOFA_Factor6	-0.0209938
Fibroblasts	MOFA_Factor7	0.0259351
Fibroblasts	MOFA_Factor8	-0.272074
Fibroblasts	MOFA_Factor9	0.00197635
Fibroblasts	MOFA_Factor10	-0.101287
Fibroblasts	MOFA_Factor11	0.0355134
Fibroblasts	MOFA_Factor12	0.0563904
Fibroblasts	MOFA_Factor13	0.0692326
Fibroblasts	MOFA_Factor14	0.0298493
Fibroblasts	MOFA_Factor15	-0.0159522
Fibroblasts	MOFA_Factor16	-0.0959303
Fibroblasts	MOFA_Factor17	0.00779013
Fibroblasts	MOFA_Factor18	0.105664
Fibroblasts	MOFA_Factor19	0.36766
Fibroblasts	MOFA_Factor20	-0.0613093
Fn1..macrophages	MOFA_Factor1	0.0647885
Fn1..macrophages	MOFA_Factor2	0.428968
Fn1..macrophages	MOFA_Factor3	0.00141117
Fn1..macrophages	MOFA_Factor4	-0.0239349
Fn1..macrophages	MOFA_Factor5	0.0413131
Fn1..macrophages	MOFA_Factor6	0.0078484
Fn1..macrophages	MOFA_Factor7	0.0116329
Fn1..macrophages	MOFA_Factor8	-0.0823562
Fn1..macrophages	MOFA_Factor9	0.0407047
Fn1..macrophages	MOFA_Factor10	-0.0331718
Fn1..macrophages	MOFA_Factor11	0.0540374
Fn1..macrophages	MOFA_Factor12	0.0436145
Fn1..macrophages	MOFA_Factor13	0.0704468
Fn1..macrophages	MOFA_Factor14	0.022735
Fn1..macrophages	MOFA_Factor15	0.0247549
Fn1..macrophages	MOFA_Factor16	-0.0209085
Fn1..macrophages	MOFA_Factor17	-0.0605114
Fn1..macrophages	MOFA_Factor18	0.1709
Fn1..macrophages	MOFA_Factor19	0.17964
Fn1..macrophages	MOFA_Factor20	0.152677
Goblet.cells	MOFA_Factor1	0.00886298
Goblet.cells	MOFA_Factor2	0.0996717
Goblet.cells	MOFA_Factor3	-0.204258
Goblet.cells	MOFA_Factor4	0.414459
Goblet.cells	MOFA_Factor5	0.230629
Goblet.cells	MOFA_Factor6	-0.000484949
Goblet.cells	MOFA_Factor7	-0.0165674
Goblet.cells	MOFA_Factor8	0.0229633
Goblet.cells	MOFA_Factor9	-0.00950489
Goblet.cells	MOFA_Factor10	0.0166496
Goblet.cells	MOFA_Factor11	0.0251898
Goblet.cells	MOFA_Factor12	0.0224935
Goblet.cells	MOFA_Factor13	-0.0222044
Goblet.cells	MOFA_Factor14	0.0318209
Goblet.cells	MOFA_Factor15	0.00389926
Goblet.cells	MOFA_Factor16	-0.144313
Goblet.cells	MOFA_Factor17	0.0214513
Goblet.cells	MOFA_Factor18	-0.00643151
Goblet.cells	MOFA_Factor19	0.20263
Goblet.cells	MOFA_Factor20	0.147157
Krt8.ADI	MOFA_Factor1	0.0626391
Krt8.ADI	MOFA_Factor2	0.547758
Krt8.ADI	MOFA_Factor3	0.30034
Krt8.ADI	MOFA_Factor4	-0.123867
Krt8.ADI	MOFA_Factor5	0.0528183
Krt8.ADI	MOFA_Factor6	-0.00802119
Krt8.ADI	MOFA_Factor7	-0.0096623
Krt8.ADI	MOFA_Factor8	0.307906
Krt8.ADI	MOFA_Factor9	-0.0396198
Krt8.ADI	MOFA_Factor10	-0.0339046
Krt8.ADI	MOFA_Factor11	-0.00455421
Krt8.ADI	MOFA_Factor12	0.00366543
Krt8.ADI	MOFA_Factor13	0.190772
Krt8.ADI	MOFA_Factor14	0.0150178
Krt8.ADI	MOFA_Factor15	-0.00809081
Krt8.ADI	MOFA_Factor16	0.102449
Krt8.ADI	MOFA_Factor17	-0.0621251
Krt8.ADI	MOFA_Factor18	-0.184788
Krt8.ADI	MOFA_Factor19	-0.0685859
Krt8.ADI	MOFA_Factor20	-0.0736786
LECs	MOFA_Factor1	0.0317815
LECs	MOFA_Factor2	0.387889
LECs	MOFA_Factor3	-0.0369024
LECs	MOFA_Factor4	-0.0456907
LECs	MOFA_Factor5	-0.0428225
LECs	MOFA_Factor6	0.00317528
LECs	MOFA_Factor7	0.0160809
LECs	MOFA_Factor8	-0.153185
LECs	MOFA_Factor9	0.0376098
LECs	MOFA_Factor10	-0.0385495
LECs	MOFA_Factor11	0.0268154
LECs	MOFA_Factor12	0.0427505
LECs	MOFA_Factor13	0.00842147
LECs	MOFA_Factor14	0.0213453
LECs	MOFA_Factor15	-0.042299
LECs	MOFA_Factor16	-0.135815
LECs	MOFA_Factor17	0.00361653
LECs	MOFA_Factor18	0.222019
LECs	MOFA_Factor19	0.194615
LECs	MOFA_Factor20	-0.0510875
M2.macrophages	MOFA_Factor1	0.0643865
M2.macrophages	MOFA_Factor2	0.510609
M2.macrophages	MOFA_Factor3	0.159613
M2.macrophages	MOFA_Factor4	-0.0324051
M2.macrophages	MOFA_Factor5	0.0968037
M2.macrophages	MOFA_Factor6	0.00948256
M2.macrophages	MOFA_Factor7	-0.0136061
M2.macrophages	MOFA_Factor8	0.167916
M2.macrophages	MOFA_Factor9	0.0233319
M2.macrophages	MOFA_Factor10	-0.0532796
M2.macrophages	MOFA_Factor11	0.0532747
M2.macrophages	MOFA_Factor12	0.0195709
M2.macrophages	MOFA_Factor13	0.267362
M2.macrophages	MOFA_Factor14	0.0568521
M2.macrophages	MOFA_Factor15	0.147294
M2.macrophages	MOFA_Factor16	0.156443
M2.macrophages	MOFA_Factor17	0.033447
M2.macrophages	MOFA_Factor18	0.0443299
M2.macrophages	MOFA_Factor19	0.00582042
M2.macrophages	MOFA_Factor20	0.153771
Mesothelial.cells	MOFA_Factor1	-0.0179415
Mesothelial.cells	MOFA_Factor2	0.301825
Mesothelial.cells	MOFA_Factor3	-0.0205931
Mesothelial.cells	MOFA_Factor4	0.00740741
Mesothelial.cells	MOFA_Factor5	0.0611629
Mesothelial.cells	MOFA_Factor6	-0.00397534
Mesothelial.cells	MOFA_Factor7	0.00778394
Mesothelial.cells	MOFA_Factor8	-0.190906
Mesothelial.cells	MOFA_Factor9	-0.0471463
Mesothelial.cells	MOFA_Factor10	-0.0423878
Mesothelial.cells	MOFA_Factor11	0.0041389
Mesothelial.cells	MOFA_Factor12	0.0382115
Mesothelial.cells	MOFA_Factor13	0.0137123
Mesothelial.cells	MOFA_Factor14	-0.0099839
Mesothelial.cells	MOFA_Factor15	-0.0166778
Mesothelial.cells	MOFA_Factor16	-0.239556
Mesothelial.cells	MOFA_Factor17	-0.084714
Mesothelial.cells	MOFA_Factor18	-0.0151515
Mesothelial.cells	MOFA_Factor19	0.279219
Mesothelial.cells	MOFA_Factor20	0.00263306
Mki67..proliferating.cells	MOFA_Factor1	0.0828229
Mki67..proliferating.cells	MOFA_Factor2	0.472258
Mki67..proliferating.cells	MOFA_Factor3	0.0636883
Mki67..proliferating.cells	MOFA_Factor4	-0.011353
Mki67..proliferating.cells	MOFA_Factor5	0.00497671
Mki67..proliferating.cells	MOFA_Factor6	-0.0118799
Mki67..proliferating.cells	MOFA_Factor7	0.021364
Mki67..proliferating.cells	MOFA_Factor8	0.0453472
Mki67..proliferating.cells	MOFA_Factor9	0.0487258
Mki67..proliferating.cells	MOFA_Factor10	-0.0412684
Mki67..proliferating.cells	MOFA_Factor11	0.0280042
Mki67..proliferating.cells	MOFA_Factor12	0.0386322
Mki67..proliferating.cells	MOFA_Factor13	-0.0899826
Mki67..proliferating.cells	MOFA_Factor14	0.0198503
Mki67..proliferating.cells	MOFA_Factor15	-0.115859
Mki67..proliferating.cells	MOFA_Factor16	-0.060563
Mki67..proliferating.cells	MOFA_Factor17	-0.108812
Mki67..proliferating.cells	MOFA_Factor18	0.126223
Mki67..proliferating.cells	MOFA_Factor19	0.0862923
Mki67..proliferating.cells	MOFA_Factor20	0.0577483
Mki67..Top2a..proliferating.cells	MOFA_Factor1	0.0524071
Mki67..Top2a..proliferating.cells	MOFA_Factor2	0.534749
Mki67..Top2a..proliferating.cells	MOFA_Factor3	0.134904
Mki67..Top2a..proliferating.cells	MOFA_Factor4	-0.0649508
Mki67..Top2a..proliferating.cells	MOFA_Factor5	-0.00420592
Mki67..Top2a..proliferating.cells	MOFA_Factor6	-0.013514
Mki67..Top2a..proliferating.cells	MOFA_Factor7	0.0200407
Mki67..Top2a..proliferating.cells	MOFA_Factor8	0.0380379
Mki67..Top2a..proliferating.cells	MOFA_Factor9	0.035678
Mki67..Top2a..proliferating.cells	MOFA_Factor10	-0.0578573
Mki67..Top2a..proliferating.cells	MOFA_Factor11	0.0311237
Mki67..Top2a..proliferating.cells	MOFA_Factor12	0.0355552
Mki67..Top2a..proliferating.cells	MOFA_Factor13	0.0755349
Mki67..Top2a..proliferating.cells	MOFA_Factor14	0.0339831
Mki67..Top2a..proliferating.cells	MOFA_Factor15	-0.00719713
Mki67..Top2a..proliferating.cells	MOFA_Factor16	0.105744
Mki67..Top2a..proliferating.cells	MOFA_Factor17	-0.0691083
Mki67..Top2a..proliferating.cells	MOFA_Factor18	0.028859
Mki67..Top2a..proliferating.cells	MOFA_Factor19	0.0686026
Mki67..Top2a..proliferating.cells	MOFA_Factor20	0.202327
Myofibroblasts	MOFA_Factor1	-0.0123014
Myofibroblasts	MOFA_Factor2	0.465319
Myofibroblasts	MOFA_Factor3	0.0575344
Myofibroblasts	MOFA_Factor4	0.175465
Myofibroblasts	MOFA_Factor5	0.107713
Myofibroblasts	MOFA_Factor6	-0.0255634
Myofibroblasts	MOFA_Factor7	0.0197502
Myofibroblasts	MOFA_Factor8	-0.116779
Myofibroblasts	MOFA_Factor9	0.0484068
Myofibroblasts	MOFA_Factor10	0.0182739
Myofibroblasts	MOFA_Factor11	-0.0166667
Myofibroblasts	MOFA_Factor12	-0.0248552
Myofibroblasts	MOFA_Factor13	0.220877
Myofibroblasts	MOFA_Factor14	0.00335901
Myofibroblasts	MOFA_Factor15	0.00413838
Myofibroblasts	MOFA_Factor16	0.0540191
Myofibroblasts	MOFA_Factor17	-0.0450895
Myofibroblasts	MOFA_Factor18	-0.227888
Myofibroblasts	MOFA_Factor19	0.0767262
Myofibroblasts	MOFA_Factor20	-0.220727
NK.cells	MOFA_Factor1	0.0827774
NK.cells	MOFA_Factor2	0.435687
NK.cells	MOFA_Factor3	0.0369596
NK.cells	MOFA_Factor4	-0.0935763
NK.cells	MOFA_Factor5	-0.0408774
NK.cells	MOFA_Factor6	0.0024728
NK.cells	MOFA_Factor7	0.0147159
NK.cells	MOFA_Factor8	-0.00689709
NK.cells	MOFA_Factor9	0.0441362
NK.cells	MOFA_Factor10	-0.0321038
NK.cells	MOFA_Factor11	0.061495
NK.cells	MOFA_Factor12	0.0441185
NK.cells	MOFA_Factor13	-0.0440408
NK.cells	MOFA_Factor14	0.0404761
NK.cells	MOFA_Factor15	-0.0439902
NK.cells	MOFA_Factor16	-0.0112311
NK.cells	MOFA_Factor17	-0.0438911
NK.cells	MOFA_Factor18	0.209486
NK.cells	MOFA_Factor19	0.150581
NK.cells	MOFA_Factor20	0.154311
Neutrophils	MOFA_Factor1	0.0777297
Neutrophils	MOFA_Factor2	0.435698
Neutrophils	MOFA_Factor3	0.0550208
Neutrophils	MOFA_Factor4	-0.146894
Neutrophils	MOFA_Factor5	-0.00733018
Neutrophils	MOFA_Factor6	0.0049344
Neutrophils	MOFA_Factor7	0.00798515
Neutrophils	MOFA_Factor8	0.0503571
Neutrophils	MOFA_Factor9	0.0388816
Neutrophils	MOFA_Factor10	-0.0151911
Neutrophils	MOFA_Factor11	0.0673486
Neutrophils	MOFA_Factor12	0.0337426
Neutrophils	MOFA_Factor13	-0.0232925
Neutrophils	MOFA_Factor14	0.0328264
Neutrophils	MOFA_Factor15	-0.0160874
Neutrophils	MOFA_Factor16	-0.0129019
Neutrophils	MOFA_Factor17	-0.0500872
Neutrophils	MOFA_Factor18	0.112498
Neutrophils	MOFA_Factor19	0.148847
Neutrophils	MOFA_Factor20	0.17811
Non.classical.monocytes..Ly6c2..	MOFA_Factor1	0.0924034
Non.classical.monocytes..Ly6c2..	MOFA_Factor2	0.522764
Non.classical.monocytes..Ly6c2..	MOFA_Factor3	0.0150337
Non.classical.monocytes..Ly6c2..	MOFA_Factor4	-0.0485693
Non.classical.monocytes..Ly6c2..	MOFA_Factor5	-0.0684763
Non.classical.monocytes..Ly6c2..	MOFA_Factor6	0.00264442
Non.classical.monocytes..Ly6c2..	MOFA_Factor7	0.0270476
Non.classical.monocytes..Ly6c2..	MOFA_Factor8	-0.0940952
Non.classical.monocytes..Ly6c2..	MOFA_Factor9	0.0509316
Non.classical.monocytes..Ly6c2..	MOFA_Factor10	-0.0196848
Non.classical.monocytes..Ly6c2..	MOFA_Factor11	0.0634284
Non.classical.monocytes..Ly6c2..	MOFA_Factor12	0.0548353
Non.classical.monocytes..Ly6c2..	MOFA_Factor13	-0.131601
Non.classical.monocytes..Ly6c2..	MOFA_Factor14	0.0185
Non.classical.monocytes..Ly6c2..	MOFA_Factor15	-0.0771606
Non.classical.monocytes..Ly6c2..	MOFA_Factor16	-0.0181087
Non.classical.monocytes..Ly6c2..	MOFA_Factor17	-0.0867714
Non.classical.monocytes..Ly6c2..	MOFA_Factor18	0.203324
Non.classical.monocytes..Ly6c2..	MOFA_Factor19	0.123719
Non.classical.monocytes..Ly6c2..	MOFA_Factor20	0.203733
Plasma.cells	MOFA_Factor1	0.0929343
Plasma.cells	MOFA_Factor2	0.290503
Plasma.cells	MOFA_Factor3	-0.0877991
Plasma.cells	MOFA_Factor4	0.20876
Plasma.cells	MOFA_Factor5	-0.0553971
Plasma.cells	MOFA_Factor6	0.056947
Plasma.cells	MOFA_Factor7	0.0117398
Plasma.cells	MOFA_Factor8	-0.0729812
Plasma.cells	MOFA_Factor9	0.0783639
Plasma.cells	MOFA_Factor10	-0.0954751
Plasma.cells	MOFA_Factor11	0.0264292
Plasma.cells	MOFA_Factor12	0.106724
Plasma.cells	MOFA_Factor13	-0.210889
Plasma.cells	MOFA_Factor14	0.0389132
Plasma.cells	MOFA_Factor15	0.0660469
Plasma.cells	MOFA_Factor16	-0.0215527
Plasma.cells	MOFA_Factor17	0.0168488
Plasma.cells	MOFA_Factor18	0.0667326
Plasma.cells	MOFA_Factor19	0.213291
Plasma.cells	MOFA_Factor20	0.198251
Recruited.macrophages	MOFA_Factor1	0.0770334
Recruited.macrophages	MOFA_Factor2	0.56954
Recruited.macrophages	MOFA_Factor3	0.0670015
Recruited.macrophages	MOFA_Factor4	-0.062553
Recruited.macrophages	MOFA_Factor5	-0.0433501
Recruited.macrophages	MOFA_Factor6	-0.00343151
Recruited.macrophages	MOFA_Factor7	0.0200559
Recruited.macrophages	MOFA_Factor8	-0.0839418
Recruited.macrophages	MOFA_Factor9	0.0197315
Recruited.macrophages	MOFA_Factor10	-0.0153396
Recruited.macrophages	MOFA_Factor11	0.0202484
Recruited.macrophages	MOFA_Factor12	0.0442792
Recruited.macrophages	MOFA_Factor13	-0.0926421
Recruited.macrophages	MOFA_Factor14	-0.0146446
Recruited.macrophages	MOFA_Factor15	-0.0514722
Recruited.macrophages	MOFA_Factor16	-0.0350174
Recruited.macrophages	MOFA_Factor17	-0.145488
Recruited.macrophages	MOFA_Factor18	0.104963
Recruited.macrophages	MOFA_Factor19	0.0668049
Recruited.macrophages	MOFA_Factor20	0.194366
Resolution.macrophages	MOFA_Factor1	0.0630947
Resolution.macrophages	MOFA_Factor2	0.515807
Resolution.macrophages	MOFA_Factor3	0.17005
Resolution.macrophages	MOFA_Factor4	-0.17169
Resolution.macrophages	MOFA_Factor5	-0.0555213
Resolution.macrophages	MOFA_Factor6	0.00149933
Resolution.macrophages	MOFA_Factor7	-0.0224628
Resolution.macrophages	MOFA_Factor8	0.121485
Resolution.macrophages	MOFA_Factor9	0.00980549
Resolution.macrophages	MOFA_Factor10	-0.0232961
Resolution.macrophages	MOFA_Factor11	0.0619543
Resolution.macrophages	MOFA_Factor12	0.0168061
Resolution.macrophages	MOFA_Factor13	0.0951942
Resolution.macrophages	MOFA_Factor14	0.0608579
Resolution.macrophages	MOFA_Factor15	0.116303
Resolution.macrophages	MOFA_Factor16	0.153382
Resolution.macrophages	MOFA_Factor17	-0.0116411
Resolution.macrophages	MOFA_Factor18	-0.0394329
Resolution.macrophages	MOFA_Factor19	-0.0310072
Resolution.macrophages	MOFA_Factor20	0.293973
SMCs	MOFA_Factor1	-0.00385447
SMCs	MOFA_Factor2	0.23109
SMCs	MOFA_Factor3	-0.150459
SMCs	MOFA_Factor4	0.255015
SMCs	MOFA_Factor5	0.16477
SMCs	MOFA_Factor6	-0.0157778
SMCs	MOFA_Factor7	0.0177677
SMCs	MOFA_Factor8	-0.119481
SMCs	MOFA_Factor9	-0.0212158
SMCs	MOFA_Factor10	-0.0081047
SMCs	MOFA_Factor11	0.00479953
SMCs	MOFA_Factor12	-0.000362297
SMCs	MOFA_Factor13	-0.0166599
SMCs	MOFA_Factor14	0.00230566
SMCs	MOFA_Factor15	-0.0627335
SMCs	MOFA_Factor16	-0.15397
SMCs	MOFA_Factor17	0.0855777
SMCs	MOFA_Factor18	0.0741978
SMCs	MOFA_Factor19	0.246421
SMCs	MOFA_Factor20	-0.154107
T.cell.subset	MOFA_Factor1	0.00194145
T.cell.subset	MOFA_Factor2	0.248808
T.cell.subset	MOFA_Factor3	0.0147102
T.cell.subset	MOFA_Factor4	0.393883
T.cell.subset	MOFA_Factor5	0.228142
T.cell.subset	MOFA_Factor6	-0.0217228
T.cell.subset	MOFA_Factor7	0.0136052
T.cell.subset	MOFA_Factor8	-0.0363261
T.cell.subset	MOFA_Factor9	0.0224373
T.cell.subset	MOFA_Factor10	-0.0713288
T.cell.subset	MOFA_Factor11	0.0277552
T.cell.subset	MOFA_Factor12	0.0263762
T.cell.subset	MOFA_Factor13	0.280032
T.cell.subset	MOFA_Factor14	0.0489068
T.cell.subset	MOFA_Factor15	-0.0574494
T.cell.subset	MOFA_Factor16	0.0955731
T.cell.subset	MOFA_Factor17	0.0847245
T.cell.subset	MOFA_Factor18	0.200792
T.cell.subset	MOFA_Factor19	0.00280409
T.cell.subset	MOFA_Factor20	0.0275979
T.lymphocytes	MOFA_Factor1	0.0217285
T.lymphocytes	MOFA_Factor2	0.485451
T.lymphocytes	MOFA_Factor3	-0.0747339
T.lymphocytes	MOFA_Factor4	0.217753
T.lymphocytes	MOFA_Factor5	0.00434764
T.lymphocytes	MOFA_Factor6	-0.00511868
T.lymphocytes	MOFA_Factor7	0.020094
T.lymphocytes	MOFA_Factor8	-0.154551
T.lymphocytes	MOFA_Factor9	0.0712796
T.lymphocytes	MOFA_Factor10	-0.0595902
T.lymphocytes	MOFA_Factor11	0.0617247
T.lymphocytes	MOFA_Factor12	0.0524763
T.lymphocytes	MOFA_Factor13	0.0535302
T.lymphocytes	MOFA_Factor14	0.0345672
T.lymphocytes	MOFA_Factor15	-0.0533059
T.lymphocytes	MOFA_Factor16	0.0925
T.lymphocytes	MOFA_Factor17	0.0327721
T.lymphocytes	MOFA_Factor18	0.25346
T.lymphocytes	MOFA_Factor19	0.068247
T.lymphocytes	MOFA_Factor20	0.0875315
Themis..T.lymphocytes	MOFA_Factor1	0.125259
Themis..T.lymphocytes	MOFA_Factor2	0.52474
Themis..T.lymphocytes	MOFA_Factor3	0.000921998
Themis..T.lymphocytes	MOFA_Factor4	0.0186199
Themis..T.lymphocytes	MOFA_Factor5	-0.0890454
Themis..T.lymphocytes	MOFA_Factor6	0.0108663
Themis..T.lymphocytes	MOFA_Factor7	0.019779
Themis..T.lymphocytes	MOFA_Factor8	-0.0975689
Themis..T.lymphocytes	MOFA_Factor9	0.0267924
Themis..T.lymphocytes	MOFA_Factor10	-0.0116868
Themis..T.lymphocytes	MOFA_Factor11	0.052199
Themis..T.lymphocytes	MOFA_Factor12	0.0582883
Themis..T.lymphocytes	MOFA_Factor13	-0.240894
Themis..T.lymphocytes	MOFA_Factor14	0.0176827
Themis..T.lymphocytes	MOFA_Factor15	-0.132608
Themis..T.lymphocytes	MOFA_Factor16	-0.0656143
Themis..T.lymphocytes	MOFA_Factor17	-0.109124
Themis..T.lymphocytes	MOFA_Factor18	0.209209
Themis..T.lymphocytes	MOFA_Factor19	0.173199
Themis..T.lymphocytes	MOFA_Factor20	0.107739
VECs	MOFA_Factor1	0.136212
VECs	MOFA_Factor2	0.49689
VECs	MOFA_Factor3	0.0409896
VECs	MOFA_Factor4	-0.472733
VECs	MOFA_Factor5	-0.127199
VECs	MOFA_Factor6	-0.0306045
VECs	MOFA_Factor7	0.000323075
VECs	MOFA_Factor8	0.161623
VECs	MOFA_Factor9	0.0568152
VECs	MOFA_Factor10	0.0411025
VECs	MOFA_Factor11	0.0279541
VECs	MOFA_Factor12	-0.00146727
VECs	MOFA_Factor13	-0.103392
VECs	MOFA_Factor14	0.0131114
VECs	MOFA_Factor15	-0.0374359
VECs	MOFA_Factor16	-0.224506
VECs	MOFA_Factor17	0.066026
VECs	MOFA_Factor18	0.216831
VECs	MOFA_Factor19	-0.0472499
VECs	MOFA_Factor20	-0.0841241
Vcam1..VECs	MOFA_Factor1	0.0519976
Vcam1..VECs	MOFA_Factor2	0.375366
Vcam1..VECs	MOFA_Factor3	-0.0313912
Vcam1..VECs	MOFA_Factor4	-0.113645
Vcam1..VECs	MOFA_Factor5	0.0259238
Vcam1..VECs	MOFA_Factor6	-0.0021017
Vcam1..VECs	MOFA_Factor7	0.0228758
Vcam1..VECs	MOFA_Factor8	-0.100524
Vcam1..VECs	MOFA_Factor9	0.0560867
Vcam1..VECs	MOFA_Factor10	0.00163887
Vcam1..VECs	MOFA_Factor11	0.00532741
Vcam1..VECs	MOFA_Factor12	0.0216346
Vcam1..VECs	MOFA_Factor13	0.0439242
Vcam1..VECs	MOFA_Factor14	0.00579385
Vcam1..VECs	MOFA_Factor15	0.0315847
Vcam1..VECs	MOFA_Factor16	-0.187875
Vcam1..VECs	MOFA_Factor17	0.0262866
Vcam1..VECs	MOFA_Factor18	0.163086
Vcam1..VECs	MOFA_Factor19	0.196057
Vcam1..VECs	MOFA_Factor20	-0.102898

## Sheet: Figure 3c
	x	y	sample_id	MOFA_Factor2	annotation
AAACAATCTACTAGCA-1	1825	9785	d21_bleo_1	-0.457921	Normal Alveolar and Other
AAACACCAATAACTGC-1	11531	12117	d21_bleo_1	1.07356	Suspect Fibrosis/Fibroplasia
AAACAGAGCGACTCCT-1	3700	4701	d21_bleo_1	0.806578	NA
AAACAGCTTTCAGAAG-1	8767	13127	d21_bleo_1	0.572777	Suspect Fibrosis/Fibroplasia
AAACAGGGTCTATATT-1	9457	12725	d21_bleo_1	1.12978	Suspect Fibrosis/Fibroplasia
AAACATGGTGAGAGGA-1	12061	14004	d21_bleo_1	0.682079	Large Airway
AAACATTTCCCGGATT-1	11833	4357	d21_bleo_1	0.365569	Normal Alveolar and Other
AAACCACTACACAGAT-1	1784	2424	d21_bleo_1	-1.72855	Normal Alveolar and Other
AAACCCGAACGAAATC-1	9053	2582	d21_bleo_1	0.615204	Large Airway
AAACCGGAAATGTTAA-1	10606	1678	d21_bleo_1	-1.16214	Normal Alveolar and Other
AAACCGGGTAGGTACC-1	8583	11238	d21_bleo_1	1.1604	Suspect Fibrosis/Fibroplasia
AAACCGTTCGTCCAGG-1	10306	9836	d21_bleo_1	0.926738	Suspect Fibrosis/Fibroplasia
AAACCTAAGCAGCCGG-1	12533	5745	d21_bleo_1	1.5622	Suspect Fibrosis/Fibroplasia
AAACGAAGAACATACC-1	2333	7693	d21_bleo_1	-1.12022	Normal Alveolar and Other
AAACGAAGATGGAGTA-1	11366	13610	d21_bleo_1	0.608121	Suspect Fibrosis/Fibroplasia
AAACGACAGTCTTGCC-1	1610	2326	d21_bleo_1	-2.24505	Normal Alveolar and Other
AAACGAGACGGTTGAT-1	7343	6172	d21_bleo_1	1.27315	Suspect Fibrosis/Fibroplasia
AAACGCCCGAGATCGG-1	1962	3318	d21_bleo_1	-0.318475	Normal Alveolar and Other
AAACGCTGGGCACGAC-1	13374	1463	d21_bleo_1	-1.58845	Normal Alveolar and Other
AAACGGGCGTACGGGT-1	12528	4949	d21_bleo_1	0.189584	Large Airway
AAACGTGTTCGCCCTA-1	3687	2314	d21_bleo_1	-0.271102	Normal Alveolar and Other
AAACTAACGTGGCGAC-1	2653	3116	d21_bleo_1	-2.43333	Normal Alveolar and Other
AAACTCGGTTCGCAAT-1	12713	7037	d21_bleo_1	0.202583	Suspect Fibrosis/Fibroplasia
AAACTCGTGATATAAG-1	5247	2802	d21_bleo_1	0.52303	Suspect Fibrosis/Fibroplasia
AAACTGCTGGCTCCAA-1	9081	7356	d21_bleo_1	0.942455	Suspect Fibrosis/Fibroplasia
AAACTTAATTGCACGC-1	12400	12808	d21_bleo_1	0.430292	Suspect Fibrosis/Fibroplasia
AAAGAATGACCTTAGA-1	12406	13803	d21_bleo_1	1.22768	Suspect Fibrosis/Fibroplasia
AAAGAATGTGGACTAA-1	13559	3551	d21_bleo_1	0.736679	Suspect Fibrosis/Fibroplasia
AAAGACATGAAGTTTA-1	1278	4914	d21_bleo_1	-0.301747	Normal Alveolar and Other
AAAGACCCAAGTCGCG-1	3034	9280	d21_bleo_1	-2.65509	Normal Alveolar and Other
AAAGACTGGGCGCTTT-1	6341	12544	d21_bleo_1	1.31399	Suspect Fibrosis/Fibroplasia
AAAGCTTGCCTACATA-1	5761	1904	d21_bleo_1	0.291768	Suspect Fibrosis/Fibroplasia
AAAGGCTACGGACCAT-1	12030	8633	d21_bleo_1	-0.104948	Suspect Fibrosis/Fibroplasia
AAAGGCTCTCGCGCCG-1	10818	8540	d21_bleo_1	-0.848395	Blood Vessel
AAAGGGATGTAGCAAG-1	5449	7874	d21_bleo_1	0.390544	Suspect Fibrosis/Fibroplasia
AAAGGGCAGCTTGAAT-1	5469	11455	d21_bleo_1	-0.137324	Normal Alveolar and Other
AAAGGTAAGCTGTACC-1	3001	3511	d21_bleo_1	-0.252011	Normal Alveolar and Other
AAAGGTCAACGACATG-1	1267	2925	d21_bleo_1	-0.591737	Large Airway
AAAGTAGCATTGCTCA-1	10142	11329	d21_bleo_1	1.03618	Suspect Fibrosis/Fibroplasia
AAAGTCACTGATGTAA-1	3032	8883	d21_bleo_1	-2.24677	Normal Alveolar and Other
AAAGTGCCATCAATTA-1	12163	1570	d21_bleo_1	-0.839908	Normal Alveolar and Other
AAATAACCATACGGGA-1	3704	5298	d21_bleo_1	-1.49488	Normal Alveolar and Other
AAATAAGGTAGTGCCC-1	6631	2596	d21_bleo_1	-0.370573	Normal Alveolar and Other
AAATACCTATAAGCAT-1	9426	7155	d21_bleo_1	1.33184	Suspect Fibrosis/Fibroplasia
AAATAGCTTAGACTTT-1	7501	3486	d21_bleo_1	0.916461	Suspect Fibrosis/Fibroplasia
AAATCACTCCTAAACG-1	1262	1930	d21_bleo_1	-1.05966	Normal Alveolar and Other
AAATCCGATACACGCC-1	12531	5347	d21_bleo_1	1.1306	Suspect Fibrosis/Fibroplasia
AAATCGCGGAAGGAGT-1	11192	13511	d21_bleo_1	0.892227	Suspect Fibrosis/Fibroplasia
AAATCGTGTACCACAA-1	8914	8451	d21_bleo_1	0.354293	Suspect Fibrosis/Fibroplasia
AAATCTAGCCCTGCTA-1	10446	3967	d21_bleo_1	1.23282	Suspect Fibrosis/Fibroplasia
AAATGCTCGTTACGTT-1	4086	11662	d21_bleo_1	-0.817154	Normal Alveolar and Other
AAATGGCATGTCTTGT-1	3541	7189	d21_bleo_1	0.0710227	Normal Alveolar and Other
AAATGGCCCGTGCCCT-1	9801	12325	d21_bleo_1	1.01488	Suspect Fibrosis/Fibroplasia
AAATGGTCAATGTGCC-1	7013	8959	d21_bleo_1	0.405057	Suspect Fibrosis/Fibroplasia
AAATGTATCTTATCCC-1	5830	14039	d21_bleo_1	1.20187	Suspect Fibrosis/Fibroplasia
AAATGTGGGTGCTCCT-1	1646	8691	d21_bleo_1	-1.13451	Normal Alveolar and Other
AAATTAACGGGTAGCT-1	7182	8262	d21_bleo_1	-0.315751	Large Airway
AAATTAATAAGCGCGA-1	6866	13635	d21_bleo_1	1.31724	Suspect Fibrosis/Fibroplasia
AAATTACACGACTCTG-1	3705	5497	d21_bleo_1	-1.40198	Normal Alveolar and Other
AAATTACCTATCGATG-1	5777	4689	d21_bleo_1	1.14851	NA
AAATTCCAGGTCCAAA-1	7323	2592	d21_bleo_1	0.834224	Suspect Fibrosis/Fibroplasia
AAATTGATAGTCCTTT-1	10832	10927	d21_bleo_1	-0.27804	NA
AAATTGCGGCGGTTCT-1	2185	12170	d21_bleo_1	0.437159	Normal Alveolar and Other
AAATTGGTGAGAAGCA-1	3859	2214	d21_bleo_1	-2.1143	Normal Alveolar and Other
AAATTTACCGAAATCC-1	2318	5107	d21_bleo_1	-0.040034	Normal Alveolar and Other
AAATTTGCGGGTGTGG-1	9446	10736	d21_bleo_1	0.812327	Suspect Fibrosis/Fibroplasia
AACAATACATTGTCGA-1	11867	10324	d21_bleo_1	1.03125	Suspect Fibrosis/Fibroplasia
AACAATTACTCTACGC-1	6335	11549	d21_bleo_1	-1.15257	Normal Alveolar and Other
AACACACGCTCGCCGC-1	10104	4764	d21_bleo_1	0.36371	Suspect Fibrosis/Fibroplasia
AACACGACTGTACTGA-1	2851	7590	d21_bleo_1	-0.0451599	Normal Alveolar and Other
AACACGAGACGCGGCC-1	9107	11932	d21_bleo_1	1.06968	Suspect Fibrosis/Fibroplasia
AACACGCGGCCGCGAA-1	2350	10677	d21_bleo_1	-0.188604	Normal Alveolar and Other
AACAGCTGTGTGGCAA-1	11524	10923	d21_bleo_1	0.659382	Suspect Fibrosis/Fibroplasia
AACAGGAAATCGAATA-1	3889	7386	d21_bleo_1	-0.405973	Large Airway
AACAGGATGGGCCGCG-1	6332	10953	d21_bleo_1	0.783922	Suspect Fibrosis/Fibroplasia
AACAGGTAGTATGGAT-1	9747	2777	d21_bleo_1	1.12517	Suspect Fibrosis/Fibroplasia
AACATAGCGTGTATCG-1	14264	5735	d21_bleo_1	-0.820617	Normal Alveolar and Other
AACATATCAACTGGTG-1	5947	4191	d21_bleo_1	1.00723	Suspect Fibrosis/Fibroplasia
AACATCGATACGTCTA-1	4209	2808	d21_bleo_1	-0.143135	Normal Alveolar and Other
AACATTGTGACTCGAG-1	12377	8829	d21_bleo_1	0.158803	Suspect Fibrosis/Fibroplasia
AACCAAGACTTCTCTG-1	7547	11642	d21_bleo_1	0.715676	Large Airway
AACCAGTATCACTCTT-1	2317	4908	d21_bleo_1	-0.297767	Normal Alveolar and Other
AACCATAGGGTTGAAC-1	12574	12907	d21_bleo_1	-1.13295	Normal Alveolar and Other
AACCATGGGATCGCTA-1	3736	11067	d21_bleo_1	0.14815	Normal Alveolar and Other
AACCCAGAGACGGAGA-1	3904	10171	d21_bleo_1	-2.29829	Normal Alveolar and Other
AACCCATCCCATGATC-1	11014	12617	d21_bleo_1	1.17061	Suspect Fibrosis/Fibroplasia
AACCCGACAACCCGTG-1	12902	9722	d21_bleo_1	0.551244	Suspect Fibrosis/Fibroplasia
AACCCGAGCAGAATCG-1	11131	2769	d21_bleo_1	-1.18683	Normal Alveolar and Other
AACCCGATAGGGCTTC-1	2125	1627	d21_bleo_1	0.412807	Normal Alveolar and Other
AACCCTGGTGGAACCA-1	2675	7094	d21_bleo_1	0.402651	Normal Alveolar and Other
AACCGAGCTTGGTCAT-1	5444	7078	d21_bleo_1	1.05367	Suspect Fibrosis/Fibroplasia
AACCGTTGTGTTTGCT-1	3371	7687	d21_bleo_1	0.0486529	Normal Alveolar and Other
AACCTAAAGCCGTCCG-1	1285	6107	d21_bleo_1	-0.354877	Normal Alveolar and Other
AACCTGTCACGGAATT-1	7494	2292	d21_bleo_1	-0.198847	Large Airway
AACCTTTACGACGTCT-1	4048	4898	d21_bleo_1	0.135836	Suspect Fibrosis/Fibroplasia
AACGAAAGTCGTCCCA-1	11364	13212	d21_bleo_1	0.822654	Blood Vessel
AACGACCTCCTAGCCG-1	13551	2159	d21_bleo_1	-0.549509	Blood Vessel
AACGATAGAAGGGCCG-1	3896	8778	d21_bleo_1	0.108505	Normal Alveolar and Other
AACGATATGTCAACTG-1	5441	6482	d21_bleo_1	1.1034	Suspect Fibrosis/Fibroplasia
AACGCATGATCTGGGT-1	4733	3701	d21_bleo_1	-0.52974	Large Airway
AACGCGAACGGCAACA-1	2703	11868	d21_bleo_1	-1.49821	Normal Alveolar and Other
AACGCGACCTTGGGCG-1	12896	8727	d21_bleo_1	0.026795	Suspect Fibrosis/Fibroplasia
AACGCGGTCTCCAGCC-1	5274	7577	d21_bleo_1	0.343651	Normal Alveolar and Other
AACGGACGTACGTATA-1	9932	4865	d21_bleo_1	1.28893	Suspect Fibrosis/Fibroplasia
AACGGCCATCTCCGGT-1	9443	10139	d21_bleo_1	0.968733	Suspect Fibrosis/Fibroplasia
AACGTACTGTGGGTAC-1	9614	9840	d21_bleo_1	0.609961	Suspect Fibrosis/Fibroplasia
AACGTAGTCTACCCAT-1	1480	9985	d21_bleo_1	-2.86757	Normal Alveolar and Other
AACGTCAGACTAGTGG-1	5461	10062	d21_bleo_1	0.519414	Suspect Fibrosis/Fibroplasia
AACGTCGCTGCACTTC-1	13903	3151	d21_bleo_1	-1.08581	Large Airway
AACGTGATGAAGGACA-1	2841	5800	d21_bleo_1	-0.007466	Normal Alveolar and Other
AACGTGCGAAAGTCTC-1	7519	6669	d21_bleo_1	1.16658	Blood Vessel
AACGTTATCAGCACCT-1	5132	13048	d21_bleo_1	0.975226	Suspect Fibrosis/Fibroplasia
AACGTTCTACCATTGT-1	14239	1359	d21_bleo_1	-4.08449	NA
AACTACCCGTTTGTCA-1	9401	2779	d21_bleo_1	0.210333	Large Airway
AACTAGCGTATCGCAC-1	1996	9286	d21_bleo_1	1.02847	Normal Alveolar and Other
AACTAGGCTTGGGTGT-1	10815	7943	d21_bleo_1	-0.386365	Normal Alveolar and Other
AACTCAAGTTAATTGC-1	7882	9651	d21_bleo_1	0.484492	Suspect Fibrosis/Fibroplasia
AACTCCAGAGCGTGTT-1	11662	4855	d21_bleo_1	-0.833203	Normal Alveolar and Other
AACTCCTAATCCCATG-1	3355	4902	d21_bleo_1	-0.250453	Normal Alveolar and Other
AACTCGATGGCGCAGT-1	3219	11368	d21_bleo_1	-0.400149	Normal Alveolar and Other
AACTCTCAATAGAGCG-1	7335	4780	d21_bleo_1	1.02734	NA
AACTCTCAGTGTGCTC-1	10480	9934	d21_bleo_1	-0.124847	Large Airway
AACTGAGGTCAGCGTC-1	2825	3015	d21_bleo_1	-3.20562	Normal Alveolar and Other
AACTGAGTTATACTGA-1	10085	1382	d21_bleo_1	-0.469305	Normal Alveolar and Other
AACTGATATTAGGCCT-1	4062	7484	d21_bleo_1	-1.87897	Normal Alveolar and Other
AACTGGGTCCCGACGT-1	4754	7480	d21_bleo_1	0.87434	Normal Alveolar and Other
AACTGGGTTCGAGCCG-1	1799	5209	d21_bleo_1	-0.466535	Normal Alveolar and Other
AACTGGTGTGGGCCTT-1	2514	9184	d21_bleo_1	-3.15751	Normal Alveolar and Other
AACTTCTGCGTCTATC-1	4435	12256	d21_bleo_1	-1.03471	Normal Alveolar and Other
AACTTGCCCGTATGCA-1	6334	11350	d21_bleo_1	-1.80227	Suspect Fibrosis/Fibroplasia
AACTTGCGTTCTCGCG-1	3742	12061	d21_bleo_1	-0.413226	Normal Alveolar and Other
AACTTTACGGGAGCTT-1	6692	13338	d21_bleo_1	1.07163	Suspect Fibrosis/Fibroplasia
AACTTTAGCTGCTGAG-1	2168	9186	d21_bleo_1	-1.07999	Normal Alveolar and Other
AACTTTCTCGATCATG-1	5068	1709	d21_bleo_1	-0.215098	Normal Alveolar and Other
AAGAAGGATCAGTTAG-1	3566	11565	d21_bleo_1	-3.14806	Normal Alveolar and Other
AAGACCAAATAACTCA-1	12057	13407	d21_bleo_1	1.03511	Suspect Fibrosis/Fibroplasia
AAGACCCAACTGAACA-1	11684	8634	d21_bleo_1	0.2898	Suspect Fibrosis/Fibroplasia
AAGACTAACCCGTTGT-1	2180	11374	d21_bleo_1	0.173941	Normal Alveolar and Other
AAGACTCACGCCCACT-1	1450	4614	d21_bleo_1	-0.882045	Normal Alveolar and Other
AAGACTGCAAGCTACT-1	7522	7266	d21_bleo_1	0.652123	Suspect Fibrosis/Fibroplasia
AAGAGATGAATCGGTA-1	5988	11352	d21_bleo_1	1.104	Suspect Fibrosis/Fibroplasia
AAGAGCTCTTTATCGG-1	7344	6371	d21_bleo_1	0.973852	Suspect Fibrosis/Fibroplasia
AAGAGGATGTACGCGA-1	8064	11142	d21_bleo_1	1.0832	Blood Vessel
AAGAGGCATGGATCGC-1	7516	6072	d21_bleo_1	0.745651	Suspect Fibrosis/Fibroplasia
AAGAGGCCCTTTGGAA-1	11480	3165	d21_bleo_1	-1.57395	Normal Alveolar and Other
AAGATGGCACCGGACC-1	11519	10127	d21_bleo_1	1.09956	Suspect Fibrosis/Fibroplasia
AAGATTGGCGGAACGT-1	5779	5087	d21_bleo_1	0.739175	Suspect Fibrosis/Fibroplasia
AAGCACCCTGCGTATC-1	11500	6746	d21_bleo_1	0.0119016	Suspect Fibrosis/Fibroplasia
AAGCCGGAGAGCAGGA-1	11817	1572	d21_bleo_1	-1.30619	Normal Alveolar and Other
AAGCGCAGGGCTTTGA-1	12885	6738	d21_bleo_1	0.0852122	Suspect Fibrosis/Fibroplasia
AAGCGGAGTGCGCGCA-1	3336	1520	d21_bleo_1	-0.188629	Normal Alveolar and Other
AAGCGGCGTCATGGGT-1	2833	4408	d21_bleo_1	0.693371	NA
AAGCTAGATCGAGTAA-1	9945	7252	d21_bleo_1	-1.8831	Blood Vessel
AAGCTCGTGCCAAGTC-1	7347	6769	d21_bleo_1	0.52249	Blood Vessel
AAGGAGAACTTATAAG-1	1817	8392	d21_bleo_1	1.12172	Normal Alveolar and Other
AAGGAGCGGTTGGTGC-1	6149	9263	d21_bleo_1	0.956576	Suspect Fibrosis/Fibroplasia
AAGGATCGATCGCTTG-1	8018	3185	d21_bleo_1	0.86279	Suspect Fibrosis/Fibroplasia
AAGGATGAGGGACCTC-1	5954	5385	d21_bleo_1	0.872396	Suspect Fibrosis/Fibroplasia
AAGGCAGGCTGTCTCC-1	8533	2286	d21_bleo_1	-0.583118	Large Airway
AAGGCGCGTAAAGCTT-1	5463	10261	d21_bleo_1	0.108028	Suspect Fibrosis/Fibroplasia
AAGGCTGTGCTCATCG-1	6496	9460	d21_bleo_1	-0.614816	Normal Alveolar and Other
AAGGGACAGATTCTGT-1	5778	4888	d21_bleo_1	0.436506	NA
AAGGGACTATGCATTC-1	11700	11419	d21_bleo_1	-1.09414	Large Airway
AAGGGTTAGCCATGCG-1	14242	1956	d21_bleo_1	-3.41851	Suspect Fibrosis/Fibroplasia
AAGGGTTTGATTTCAG-1	11541	13907	d21_bleo_1	-0.545535	Large Airway
AAGGTATCCTAATATA-1	5611	5983	d21_bleo_1	0.774858	Suspect Fibrosis/Fibroplasia
AAGTAAGCTTCCAAAC-1	1308	10086	d21_bleo_1	0.0966471	Normal Alveolar and Other
AAGTAGAAGACCGGGT-1	4592	9371	d21_bleo_1	-0.285216	Normal Alveolar and Other
AAGTAGTGACGCGAGG-1	7024	10949	d21_bleo_1	0.330367	Suspect Fibrosis/Fibroplasia
AAGTCAATTGTCGTCA-1	9061	3974	d21_bleo_1	0.328958	Large Airway
AAGTCTTCTGTGGCCT-1	8078	13728	d21_bleo_1	0.901108	Suspect Fibrosis/Fibroplasia
AAGTGACGACCGAATT-1	8412	11538	d21_bleo_1	0.763042	Suspect Fibrosis/Fibroplasia
AAGTGAGTCGGGTTTA-1	12033	9229	d21_bleo_1	-0.207721	Blood Vessel
AAGTGCAAAGGTAGAC-1	6171	13042	d21_bleo_1	-0.401765	Normal Alveolar and Other
AAGTGCCTTGACTGTA-1	8887	3677	d21_bleo_1	1.10984	Suspect Fibrosis/Fibroplasia
AAGTGCGTTAGAATCT-1	9795	11331	d21_bleo_1	0.903759	Suspect Fibrosis/Fibroplasia
AAGTGCTTCTCTATTG-1	13251	10317	d21_bleo_1	0.503071	Suspect Fibrosis/Fibroplasia
AAGTTCACTCCAAGCT-1	11147	5554	d21_bleo_1	-0.273394	Large Airway
AAGTTCAGTCTGCGTA-1	4387	3703	d21_bleo_1	-0.727291	Normal Alveolar and Other
AAGTTCGGCCAACAGG-1	9272	10638	d21_bleo_1	1.37812	Suspect Fibrosis/Fibroplasia
AAGTTGTGATGTTATA-1	12693	3456	d21_bleo_1	0.831162	Suspect Fibrosis/Fibroplasia
AAGTTTACTAATGGCA-1	2161	7992	d21_bleo_1	-2.42609	Normal Alveolar and Other
AAGTTTATGGGCCCAA-1	13059	7035	d21_bleo_1	0.446433	Suspect Fibrosis/Fibroplasia
AATAACAACGCTCGGC-1	7544	11045	d21_bleo_1	1.57089	Suspect Fibrosis/Fibroplasia
AATAACGTCGCGCCCA-1	14245	2552	d21_bleo_1	-1.59423	Suspect Fibrosis/Fibroplasia
AATAAGTCCTCGAGAC-1	2156	6998	d21_bleo_1	-0.457692	Normal Alveolar and Other
AATACAATGTTTCAGG-1	5300	12152	d21_bleo_1	-1.75142	Suspect Fibrosis/Fibroplasia
AATACCGGAGGGCTGT-1	12905	10318	d21_bleo_1	0.583659	Suspect Fibrosis/Fibroplasia
AATACCTGATGTGAAC-1	14081	4045	d21_bleo_1	0.193447	Suspect Fibrosis/Fibroplasia
AATAGAACAGAGTGGC-1	10304	9438	d21_bleo_1	0.890185	Suspect Fibrosis/Fibroplasia
AATAGAATCTGTTTCA-1	9589	5463	d21_bleo_1	1.46187	NA
AATAGCAAGCCTCCTG-1	2479	3017	d21_bleo_1	-0.898474	Normal Alveolar and Other
AATAGTCGCGAGTCGG-1	5653	13344	d21_bleo_1	0.961081	Suspect Fibrosis/Fibroplasia
AATATCAAGGTCGGAT-1	2691	9879	d21_bleo_1	-1.47837	Normal Alveolar and Other
AATATCCTAGCAAACT-1	9290	13820	d21_bleo_1	-0.228885	Large Airway
AATATCGAGGGTTCTC-1	5946	3992	d21_bleo_1	-0.0430676	Normal Alveolar and Other
AATATTGGAGTATTGA-1	7548	11841	d21_bleo_1	-0.578641	Large Airway
AATCAGACTGCAGGAC-1	2183	11772	d21_bleo_1	0.391749	Normal Alveolar and Other
AATCAGGTTTCATTTA-1	13253	10714	d21_bleo_1	-0.150072	Suspect Fibrosis/Fibroplasia
AATCCAAGGGCCTGAG-1	3554	9377	d21_bleo_1	-2.07845	Normal Alveolar and Other
AATCCATGCAAGGGTG-1	2700	11471	d21_bleo_1	-2.8727	Normal Alveolar and Other
AATCGAGGTCTCAAGG-1	14438	6033	d21_bleo_1	-1.46569	Suspect Fibrosis/Fibroplasia
AATCGCCTCAGCGCCA-1	8035	6169	d21_bleo_1	0.808909	Suspect Fibrosis/Fibroplasia
AATCGCGCAGAGGACT-1	8535	2684	d21_bleo_1	-0.96959	Large Airway
AATCGGGACACTACGA-1	2681	8089	d21_bleo_1	0.294774	Normal Alveolar and Other
AATCGGTATAGCCCTC-1	13557	3153	d21_bleo_1	-0.708895	Large Airway
AATCGTGAGCCGAGCA-1	12879	5743	d21_bleo_1	1.11264	Suspect Fibrosis/Fibroplasia
AATCTAGGTTTACTTG-1	10321	12422	d21_bleo_1	0.712688	Suspect Fibrosis/Fibroplasia
AATCTATGCCGGAGCC-1	5768	3098	d21_bleo_1	0.821233	Suspect Fibrosis/Fibroplasia
AATCTCTACTGTGGTT-1	7901	13032	d21_bleo_1	-0.778833	Large Airway
AATCTGCGTTGGGACG-1	6817	4882	d21_bleo_1	0.779017	NA
AATCTGGCTTTCTAGT-1	10148	12522	d21_bleo_1	0.780586	Suspect Fibrosis/Fibroplasia
AATCTGGGTAGACCCT-1	1970	4711	d21_bleo_1	-0.00407534	Normal Alveolar and Other
AATGACAGCAATGTCT-1	9621	11033	d21_bleo_1	0.732382	Blood Vessel
AATGACTGTCAGCCGG-1	5284	9367	d21_bleo_1	0.977323	Suspect Fibrosis/Fibroplasia
AATGAGTTCGCATATG-1	3915	11961	d21_bleo_1	0.805151	Normal Alveolar and Other
AATGATGATACGCTAT-1	5258	4792	d21_bleo_1	0.531054	NA
AATGATGCGACTCCTG-1	5600	3994	d21_bleo_1	-0.739534	Large Airway
AATGCAACCGGGTACC-1	5624	8172	d21_bleo_1	0.885053	Suspect Fibrosis/Fibroplasia
AATGCACCAAGCAATG-1	4564	4398	d21_bleo_1	-0.189927	NA
AATGGCCGCCAATGCG-1	1780	1827	d21_bleo_1	0.247002	Normal Alveolar and Other
AATGGTCCACCGTTCA-1	6513	12444	d21_bleo_1	1.22705	Suspect Fibrosis/Fibroplasia
AATGGTTCTCACAAGC-1	4599	10565	d21_bleo_1	-1.95643	Normal Alveolar and Other
AATGTATGGCACTGTA-1	12575	13105	d21_bleo_1	0.0552966	Suspect Fibrosis/Fibroplasia
AATGTGCCCGAGGTGT-1	10834	11325	d21_bleo_1	-0.277151	Large Airway
AATGTGCTAATCTGAG-1	12735	10817	d21_bleo_1	0.617895	Suspect Fibrosis/Fibroplasia
AATGTTAAGACCCTGA-1	14265	5934	d21_bleo_1	-1.04459	Normal Alveolar and Other
AATGTTGTCGTGAGAC-1	13038	3256	d21_bleo_1	-0.0544404	Suspect Fibrosis/Fibroplasia
AATTAAAGGTCGGCGT-1	8225	9052	d21_bleo_1	0.116584	Normal Alveolar and Other
AATTAACGGATTTCCA-1	11331	7443	d21_bleo_1	0.731973	Suspect Fibrosis/Fibroplasia
AATTACGAGACCCATC-1	11539	13509	d21_bleo_1	0.935255	Suspect Fibrosis/Fibroplasia
AATTACTCGTACGCTC-1	3057	13259	d21_bleo_1	-3.2233	Normal Alveolar and Other
AATTAGCGCTGCAGCG-1	10121	7748	d21_bleo_1	-1.00011	Normal Alveolar and Other
AATTATACCCAGCAAG-1	14260	5139	d21_bleo_1	0.570414	Suspect Fibrosis/Fibroplasia
AATTCATAAGGGATCT-1	5260	4991	d21_bleo_1	0.178503	NA
AATTCGATTCGAGGAT-1	12710	6440	d21_bleo_1	0.752849	Suspect Fibrosis/Fibroplasia
AATTCTAGAGTTAGGC-1	9775	7750	d21_bleo_1	-1.7752	Suspect Fibrosis/Fibroplasia
AATTGAACGCTCTGGT-1	9072	5765	d21_bleo_1	-0.116283	Normal Alveolar and Other
AATTGCAGCAATCGAC-1	12349	3856	d21_bleo_1	-0.309377	Normal Alveolar and Other
AATTGTGGTTGCCAAA-1	12513	2164	d21_bleo_1	-0.214654	Suspect Fibrosis/Fibroplasia
AATTTGGGACATAGTA-1	3529	5001	d21_bleo_1	-1.12466	Normal Alveolar and Other
AATTTGGTTCCAAAGA-1	3196	7390	d21_bleo_1	-1.44503	Large Airway
ACAAACCGACAAGGCG-1	1286	6306	d21_bleo_1	0.270822	Normal Alveolar and Other
ACAAAGAAGGTAGGCC-1	9289	13621	d21_bleo_1	1.1438	Suspect Fibrosis/Fibroplasia
ACAAAGCATGACCTAG-1	12179	4355	d21_bleo_1	0.736366	Suspect Fibrosis/Fibroplasia
ACAAATGGTAGTGTTT-1	8898	5666	d21_bleo_1	0.397058	Suspect Fibrosis/Fibroplasia
ACAAATTCAGATCTGA-1	2484	3813	d21_bleo_1	-0.0224421	Suspect Fibrosis/Fibroplasia
ACAACAGCATGAGCTA-1	6828	6872	d21_bleo_1	1.62778	Suspect Fibrosis/Fibroplasia
ACAACGGTCCCTGCGA-1	5121	11059	d21_bleo_1	0.428118	Suspect Fibrosis/Fibroplasia
ACAAGCAGTGCCTAGC-1	6508	11449	d21_bleo_1	0.25305	Suspect Fibrosis/Fibroplasia
ACAAGCTATATGGAAG-1	7733	13929	d21_bleo_1	0.745487	Suspect Fibrosis/Fibroplasia
ACAAGGAAATCCGCCC-1	9768	6557	d21_bleo_1	-1.21697	Normal Alveolar and Other
ACAAGGATGCTTTAGG-1	11838	5351	d21_bleo_1	0.128406	Large Airway
ACAAGGCCTACCAGCC-1	1963	3517	d21_bleo_1	0.211708	Suspect Fibrosis/Fibroplasia
ACAATCCATTTAAACC-1	7543	10846	d21_bleo_1	1.71391	Suspect Fibrosis/Fibroplasia
ACAATCGATCTTTATA-1	1642	7896	d21_bleo_1	-2.93238	Normal Alveolar and Other
ACAATGAATACGGAGA-1	11178	10925	d21_bleo_1	0.0157856	Large Airway
ACAATGATTCTTCTAC-1	2652	2917	d21_bleo_1	-3.12796	Normal Alveolar and Other
ACAATTGTGTCTCTTT-1	10102	4366	d21_bleo_1	0.722429	Suspect Fibrosis/Fibroplasia
ACAATTTAGGAGGCTC-1	6690	13139	d21_bleo_1	0.903943	Suspect Fibrosis/Fibroplasia
ACAATTTGAGCAGTGG-1	6130	5881	d21_bleo_1	0.69722	Blood Vessel
ACAATTTGGCCATATT-1	8703	1788	d21_bleo_1	0.171178	Large Airway
ACACAAAGACGGGTGG-1	5452	8471	d21_bleo_1	1.06289	Suspect Fibrosis/Fibroplasia
ACACAAATATTCCTAG-1	3683	1717	d21_bleo_1	0.303852	Normal Alveolar and Other
ACACACTTTCTACACG-1	3717	7685	d21_bleo_1	-0.389912	Normal Alveolar and Other
ACACATGATCAAATCT-1	11705	12414	d21_bleo_1	0.860439	Suspect Fibrosis/Fibroplasia
ACACATTGACGCAACA-1	2710	13261	d21_bleo_1	0.626133	Normal Alveolar and Other
ACACATTTCCGTAGAC-1	13926	7329	d21_bleo_1	-0.1724	Normal Alveolar and Other
ACACCACATAATTAGC-1	6629	2397	d21_bleo_1	0.753839	NA
ACACCCAGCATGCAGC-1	5456	9068	d21_bleo_1	0.780299	Suspect Fibrosis/Fibroplasia
ACACCCGAGAAATCCG-1	4597	10167	d21_bleo_1	0.252079	Normal Alveolar and Other
ACACCCGTAAATCTGT-1	1259	1532	d21_bleo_1	0.506331	Normal Alveolar and Other
ACACCGAGCGCTCTTT-1	3924	13552	d21_bleo_1	-0.141581	Normal Alveolar and Other
ACACCTTAAGTAGGGC-1	5633	9763	d21_bleo_1	-0.667956	Large Airway
ACACCTTACTACTTGC-1	8363	2984	d21_bleo_1	0.183699	Large Airway
ACACGAGACTCCTTCT-1	6655	6972	d21_bleo_1	0.612382	Suspect Fibrosis/Fibroplasia
ACACGGCACTATGCAT-1	2502	6996	d21_bleo_1	-0.222245	Normal Alveolar and Other
ACACGGGAACTTAGGG-1	5963	6976	d21_bleo_1	0.901113	Suspect Fibrosis/Fibroplasia
ACACGTAGGCCACAAG-1	11306	3066	d21_bleo_1	-1.12954	Normal Alveolar and Other
ACACTCCAATGTCACT-1	4263	12357	d21_bleo_1	-0.44536	Normal Alveolar and Other
ACACTGATCAAGGTGT-1	10303	9239	d21_bleo_1	1.36205	Suspect Fibrosis/Fibroplasia
ACACTGGGACAGTCGT-1	11476	2568	d21_bleo_1	-1.87745	Blood Vessel
ACAGAACTGAGAACAA-1	10316	11626	d21_bleo_1	1.04678	Suspect Fibrosis/Fibroplasia
ACAGATTAGGTTAGTG-1	2510	8388	d21_bleo_1	0.333623	Normal Alveolar and Other
ACAGCATAGAGCCAGT-1	3028	8286	d21_bleo_1	-0.342193	Normal Alveolar and Other
ACAGCGCACCCGCAGC-1	3016	6098	d21_bleo_1	-0.190798	Normal Alveolar and Other
ACAGGCACGGATCCTT-1	13218	4548	d21_bleo_1	0.641669	Suspect Fibrosis/Fibroplasia
ACAGGTGTGTTGTTGC-1	7907	14027	d21_bleo_1	0.550251	Suspect Fibrosis/Fibroplasia
ACAGTAATACAACTTG-1	9284	12627	d21_bleo_1	0.983844	Blood Vessel
ACAGTATACCGTGGGA-1	4551	2210	d21_bleo_1	0.217955	Large Airway
ACAGTGCAGCGCATTT-1	1265	2527	d21_bleo_1	0.540953	Normal Alveolar and Other
ACATAAGTCGTGGTGA-1	11536	13111	d21_bleo_1	0.849159	Blood Vessel
ACATAATAAGGCGGTG-1	4929	7778	d21_bleo_1	-1.90489	Normal Alveolar and Other
ACATACAATCAAGCGG-1	14429	4441	d21_bleo_1	-0.6754	Normal Alveolar and Other
ACATCAGCTGGGACGC-1	6862	12839	d21_bleo_1	1.04177	Suspect Fibrosis/Fibroplasia
ACATCCCGGCCATACG-1	10817	8341	d21_bleo_1	-0.494717	Normal Alveolar and Other
ACATCCTGGTAACTGT-1	8542	3878	d21_bleo_1	1.20601	Suspect Fibrosis/Fibroplasia
ACATCGATCGTTTACC-1	8564	7856	d21_bleo_1	0.341678	Suspect Fibrosis/Fibroplasia
ACATCGGTCAGCCGCG-1	8405	10344	d21_bleo_1	0.605881	Suspect Fibrosis/Fibroplasia
ACATCGTATGCAATGG-1	9073	5964	d21_bleo_1	-0.158341	Large Airway
ACATCGTTAACCTAGT-1	2846	6596	d21_bleo_1	-0.891666	Normal Alveolar and Other
ACATCTCAACGCGTAA-1	1981	6700	d21_bleo_1	-1.14272	Normal Alveolar and Other
ACATGGCGCCAAAGTA-1	8194	3681	d21_bleo_1	1.5037	Suspect Fibrosis/Fibroplasia
ACATGGCTCAATTTAG-1	2707	12664	d21_bleo_1	-0.422903	Normal Alveolar and Other
ACATTAGTTTATATCC-1	10122	7947	d21_bleo_1	-1.4354	Suspect Fibrosis/Fibroplasia
ACATTTGAAACCTAAC-1	13908	4146	d21_bleo_1	0.664153	Suspect Fibrosis/Fibroplasia
ACCAAACACCCAGCGA-1	4208	2609	d21_bleo_1	-0.727854	Normal Alveolar and Other
ACCAAACTAGAAATCC-1	1812	7397	d21_bleo_1	-0.218464	Normal Alveolar and Other
ACCAACCGCACTCCAC-1	12525	4353	d21_bleo_1	0.605357	Suspect Fibrosis/Fibroplasia
ACCAACGCTTATTTAT-1	10475	9139	d21_bleo_1	0.946179	Suspect Fibrosis/Fibroplasia
ACCAAGAACGCGTGTC-1	4245	9174	d21_bleo_1	-0.23535	Normal Alveolar and Other
ACCAAGTCATCGGCAG-1	13385	3453	d21_bleo_1	0.528249	Large Airway
ACCAATATGCAAGTTA-1	10978	6251	d21_bleo_1	-0.32484	Normal Alveolar and Other
ACCACAACTCAGAACA-1	2496	6001	d21_bleo_1	-0.439262	Normal Alveolar and Other
ACCACAAGTTTCTATC-1	6492	8664	d21_bleo_1	-0.491875	Large Airway
ACCACACGGTTGATGG-1	14266	6133	d21_bleo_1	-0.766866	Normal Alveolar and Other
ACCACCAATGTAACAA-1	8366	3382	d21_bleo_1	1.15526	Suspect Fibrosis/Fibroplasia
ACCACCCTCTCTTCTA-1	5243	2007	d21_bleo_1	0.270156	Suspect Fibrosis/Fibroplasia
ACCACGTGCAGCTATA-1	9595	6458	d21_bleo_1	0.0722878	Suspect Fibrosis/Fibroplasia
ACCACTGTTCAAGAAG-1	3058	13458	d21_bleo_1	0.131	Normal Alveolar and Other
ACCAGACCATAACAAC-1	7905	13629	d21_bleo_1	0.714435	Suspect Fibrosis/Fibroplasia
ACCAGCCCGGTCTTTG-1	1982	6899	d21_bleo_1	-0.899973	Normal Alveolar and Other
ACCAGGAGTGTGATCT-1	1819	8591	d21_bleo_1	0.974781	Normal Alveolar and Other
ACCAGTGCCCGGTCAA-1	2830	3811	d21_bleo_1	-1.29032	Large Airway
ACCAGTGCGGGAGACG-1	9585	4668	d21_bleo_1	0.830543	Suspect Fibrosis/Fibroplasia
ACCATATCCGCAATAA-1	7875	8457	d21_bleo_1	0.852973	Suspect Fibrosis/Fibroplasia
ACCATCCGCCAACTAG-1	8939	12828	d21_bleo_1	0.644018	Suspect Fibrosis/Fibroplasia
ACCATCGTATATGGTA-1	8575	9846	d21_bleo_1	-0.483385	Large Airway
ACCATTAAGGGTGTCA-1	3577	13554	d21_bleo_1	0.4608	Normal Alveolar and Other
ACCCAACGCCCGTGGC-1	6474	5481	d21_bleo_1	0.647422	Suspect Fibrosis/Fibroplasia
ACCCACCTACATGCTC-1	5643	11553	d21_bleo_1	0.120298	Suspect Fibrosis/Fibroplasia
ACCCATCTTGAGGGTA-1	7713	10348	d21_bleo_1	0.0887141	Suspect Fibrosis/Fibroplasia
ACCCGATTGGTTCCGA-1	13252	10515	d21_bleo_1	0.228636	Suspect Fibrosis/Fibroplasia
ACCCGGAAACTCCCAG-1	11159	7543	d21_bleo_1	0.823421	Suspect Fibrosis/Fibroplasia
ACCCGGAGCACCACAA-1	11472	1772	d21_bleo_1	-1.1842	Blood Vessel
ACCCGTGTCATCAGTA-1	11338	8636	d21_bleo_1	0.0154116	Blood Vessel
ACCCTATAGGACTGAG-1	3396	12063	d21_bleo_1	0.0750936	Normal Alveolar and Other
ACCCTCCCGTCAGGGC-1	13216	4150	d21_bleo_1	-0.0731591	Blood Vessel
ACCCTCCCTTGCTATT-1	9590	5662	d21_bleo_1	1.08175	NA
ACCCTGGTAACGCCCT-1	4900	2606	d21_bleo_1	-0.524641	Large Airway
ACCCTTCATCTGCGAA-1	3544	7587	d21_bleo_1	-0.791193	Normal Alveolar and Other
ACCCTTTAGTTCTCCA-1	2324	6101	d21_bleo_1	-0.789754	Normal Alveolar and Other
ACCGAAAGGGCCCTGC-1	2858	8784	d21_bleo_1	0.701978	Normal Alveolar and Other
ACCGAAGAGTCTGGTT-1	11189	12914	d21_bleo_1	0.64508	Suspect Fibrosis/Fibroplasia
ACCGACACATCTCCCA-1	11850	7340	d21_bleo_1	1.16281	Suspect Fibrosis/Fibroplasia
ACCGACTGAGTCCCAC-1	6139	7472	d21_bleo_1	0.876626	Suspect Fibrosis/Fibroplasia
ACCGAGTCTCCTTATT-1	13574	6137	d21_bleo_1	0.646971	Suspect Fibrosis/Fibroplasia
ACCGATAGGCATAACC-1	11648	2269	d21_bleo_1	-0.435179	Blood Vessel
ACCGATATTTAATCAT-1	10608	2076	d21_bleo_1	-0.39118	Blood Vessel
ACCGATGGTAGCATCG-1	7509	4878	d21_bleo_1	0.70193	NA
ACCGCGGTGGAAGTCG-1	8885	3478	d21_bleo_1	0.471176	Suspect Fibrosis/Fibroplasia
ACCGGGCCTTTGTTGA-1	9236	4272	d21_bleo_1	0.785263	Suspect Fibrosis/Fibroplasia
ACCGGTCAGGTACACC-1	11533	12515	d21_bleo_1	1.38303	Suspect Fibrosis/Fibroplasia
ACCGGTCTGAGTACGG-1	1966	4114	d21_bleo_1	1.03766	NA
ACCGTCCACTGGGCCC-1	12231	13505	d21_bleo_1	0.468328	Suspect Fibrosis/Fibroplasia
ACCGTGACCACGTGGG-1	11865	10125	d21_bleo_1	0.321411	Large Airway
ACCGTTCCCGCTCTGA-1	2159	7594	d21_bleo_1	0.551268	Normal Alveolar and Other
ACCTAAGTACCTTTCA-1	9967	11031	d21_bleo_1	1.04769	Suspect Fibrosis/Fibroplasia
ACCTAATCGACTTCCT-1	6852	11049	d21_bleo_1	0.546826	Suspect Fibrosis/Fibroplasia
ACCTACAGTATGTGGT-1	8362	2785	d21_bleo_1	0.221674	Suspect Fibrosis/Fibroplasia
ACCTCCGCCCTCGCTG-1	10789	3368	d21_bleo_1	-1.84636	Suspect Fibrosis/Fibroplasia
ACCTCCGTTATTCACC-1	7151	2891	d21_bleo_1	0.73618	Suspect Fibrosis/Fibroplasia
ACCTGCGTGTCATGTT-1	9281	12229	d21_bleo_1	0.510491	Blood Vessel
ACCTTTCCTTTAGAAG-1	1293	7500	d21_bleo_1	0.308215	Normal Alveolar and Other
ACGAAATGGGCGGCAC-1	6855	11646	d21_bleo_1	1.25061	Suspect Fibrosis/Fibroplasia
ACGACCCATGAGTTGC-1	11471	1574	d21_bleo_1	-0.649919	Blood Vessel
ACGACTCTAGGGCCGA-1	13566	4745	d21_bleo_1	-0.758972	Large Airway
ACGACTGGTCATACTC-1	12387	10620	d21_bleo_1	0.437706	Suspect Fibrosis/Fibroplasia
ACGAGAACCCATCACG-1	2696	10675	d21_bleo_1	-2.24711	Normal Alveolar and Other
ACGAGATATTTGCTTA-1	2842	5999	d21_bleo_1	-1.34638	Normal Alveolar and Other
ACGAGGATACCACTCT-1	9974	12225	d21_bleo_1	0.769051	Suspect Fibrosis/Fibroplasia
ACGAGGTTTACAACGT-1	11188	12715	d21_bleo_1	0.703328	Suspect Fibrosis/Fibroplasia
ACGAGTACGGATGCCC-1	6118	3693	d21_bleo_1	0.225714	Suspect Fibrosis/Fibroplasia
ACGATACATAGAACTA-1	5093	6086	d21_bleo_1	-0.431371	Normal Alveolar and Other
ACGATACCTATCCTGA-1	7041	13933	d21_bleo_1	1.06023	Suspect Fibrosis/Fibroplasia
ACGATCATACATAGAG-1	5622	7774	d21_bleo_1	-0.0297566	Normal Alveolar and Other
ACGATCATCTTGTAAA-1	7503	3884	d21_bleo_1	0.253513	Suspect Fibrosis/Fibroplasia
ACGATGCATATGTTAT-1	7710	9751	d21_bleo_1	0.39792	Suspect Fibrosis/Fibroplasia
ACGATGGATCCGATGC-1	3022	7092	d21_bleo_1	-1.60147	Normal Alveolar and Other
ACGCAAACTAATAGAT-1	12207	9328	d21_bleo_1	0.790658	Suspect Fibrosis/Fibroplasia
ACGCAATCACTACAGC-1	5596	3198	d21_bleo_1	1.18545	Suspect Fibrosis/Fibroplasia
ACGCATAAATGACATG-1	2133	3019	d21_bleo_1	-0.827205	Blood Vessel
ACGCATTCGTGAGTAC-1	7007	7965	d21_bleo_1	0.561483	Large Airway
ACGCCACTCGAAACAG-1	14270	6929	d21_bleo_1	0.0382289	Suspect Fibrosis/Fibroplasia
ACGCCAGATGATTTCT-1	4231	6787	d21_bleo_1	-0.684166	Large Airway
ACGCCAGTGCGTTTGC-1	13734	3848	d21_bleo_1	0.10516	Suspect Fibrosis/Fibroplasia
ACGCCCAGCTGTCGAT-1	1810	7000	d21_bleo_1	-1.22566	Normal Alveolar and Other
ACGCCGCTAGACGACC-1	8732	6960	d21_bleo_1	-0.143457	Large Airway
ACGCGAAGTCAGACGA-1	9777	8148	d21_bleo_1	-1.13724	Normal Alveolar and Other
ACGCGCTACACAGGGT-1	8409	10941	d21_bleo_1	0.395691	Suspect Fibrosis/Fibroplasia
ACGCGGGCCAAGGACA-1	7180	7864	d21_bleo_1	0.819105	Suspect Fibrosis/Fibroplasia
ACGCGTTTCTTAAGAG-1	6347	13539	d21_bleo_1	1.18359	Suspect Fibrosis/Fibroplasia
ACGCTACTGAATGGGC-1	14070	2056	d21_bleo_1	-3.6967	NA
ACGCTAGTATCAGTGC-1	1260	1731	d21_bleo_1	0.964668	Normal Alveolar and Other
ACGCTAGTGATACACT-1	6120	4091	d21_bleo_1	0.997111	Suspect Fibrosis/Fibroplasia
ACGCTGTGAGGCGTAG-1	8073	12733	d21_bleo_1	0.715753	Blood Vessel
ACGCTTAGTGTCTCTC-1	1804	6005	d21_bleo_1	-2.29289	Normal Alveolar and Other
ACGGAACACGAGTGCC-1	13907	3947	d21_bleo_1	0.486169	Suspect Fibrosis/Fibroplasia
ACGGAATTTAGCAAAT-1	3911	11364	d21_bleo_1	-2.81518	Normal Alveolar and Other
ACGGACTCTCAAAGCG-1	11845	6545	d21_bleo_1	0.284606	Large Airway
ACGGAGCGCAAATTAC-1	4385	3305	d21_bleo_1	-1.11902	Large Airway
ACGGATGGTGCGGATA-1	11151	6151	d21_bleo_1	-0.463026	Large Airway
ACGGCACTTGCTTGGG-1	10296	8046	d21_bleo_1	-2.03246	Suspect Fibrosis/Fibroplasia
ACGGCCAACATGGACT-1	10472	8542	d21_bleo_1	-1.93974	Suspect Fibrosis/Fibroplasia
ACGGCGACGATGGGAA-1	9767	6358	d21_bleo_1	-1.62412	Normal Alveolar and Other
ACGGCGGGTTGCCCTG-1	2178	10976	d21_bleo_1	-1.57068	Normal Alveolar and Other
ACGGCTGGATGTAGAA-1	11881	12910	d21_bleo_1	1.11851	Suspect Fibrosis/Fibroplasia
ACGGGAGTGTCGGCCC-1	9450	11532	d21_bleo_1	0.957285	Suspect Fibrosis/Fibroplasia
ACGGGCGTATGCGACA-1	5417	2304	d21_bleo_1	0.976248	NA
ACGGGTCATGTGACTT-1	3921	13155	d21_bleo_1	0.521887	Normal Alveolar and Other
ACGGTACAGTTCAATG-1	13563	4347	d21_bleo_1	0.624454	Suspect Fibrosis/Fibroplasia
ACGTACAGATTTCTCT-1	3024	7490	d21_bleo_1	-2.18202	Normal Alveolar and Other
ACGTAGATTGCTGATG-1	7004	7368	d21_bleo_1	1.1372	Suspect Fibrosis/Fibroplasia
ACGTAGGAGAGTCGCT-1	13404	6834	d21_bleo_1	-0.0390078	Normal Alveolar and Other
ACGTCGGGCAACTCGG-1	13098	13799	d21_bleo_1	1.05044	Suspect Fibrosis/Fibroplasia
ACGTCTCGTTCCGGGA-1	8942	13424	d21_bleo_1	1.03042	Suspect Fibrosis/Fibroplasia
ACGTGACAAAGTAAGT-1	10328	13616	d21_bleo_1	-0.019674	Large Airway
ACGTGCGCCTCGTGCA-1	4237	7782	d21_bleo_1	0.251978	Normal Alveolar and Other
ACGTGGTCGAATGTGC-1	1632	6304	d21_bleo_1	-2.55553	Normal Alveolar and Other
ACGTTAATGTCGAAGA-1	8387	7161	d21_bleo_1	0.796791	Suspect Fibrosis/Fibroplasia
ACGTTAGATTTGCCCG-1	8058	10147	d21_bleo_1	0.908757	Suspect Fibrosis/Fibroplasia
ACGTTATTGGTCACTC-1	4611	12753	d21_bleo_1	0.107937	Suspect Fibrosis/Fibroplasia
ACGTTCCGCGCTCCGT-1	2684	8686	d21_bleo_1	-0.0231912	Normal Alveolar and Other
ACGTTCGCAATCAATT-1	6978	2793	d21_bleo_1	0.729555	Suspect Fibrosis/Fibroplasia
ACGTTCGTTCAGGAAA-1	11690	9629	d21_bleo_1	1.00636	Suspect Fibrosis/Fibroplasia
ACGTTCTGTACAAGTC-1	12526	4552	d21_bleo_1	0.245597	Large Airway
ACGTTTAGTTGTGATC-1	3715	7287	d21_bleo_1	-1.08068	Large Airway
ACGTTTCGGTGCACTT-1	14068	1857	d21_bleo_1	-3.9465	NA
ACTAAGGACGCACACC-1	3162	1422	d21_bleo_1	0.476055	Normal Alveolar and Other
ACTAATACGTCAGGCG-1	2660	4309	d21_bleo_1	0.799987	NA
ACTACAAAGAGAGGTG-1	13590	9121	d21_bleo_1	0.552383	Suspect Fibrosis/Fibroplasia
ACTATATGCTGTGTTC-1	3521	3608	d21_bleo_1	-0.667264	Blood Vessel
ACTATCCAGGGCATGG-1	7846	3285	d21_bleo_1	0.997279	Suspect Fibrosis/Fibroplasia
ACTATCGCCGGCTAAA-1	3580	13952	d21_bleo_1	0.884965	Normal Alveolar and Other
ACTATCTGCCCGCGTA-1	10439	2773	d21_bleo_1	1.14544	Suspect Fibrosis/Fibroplasia
ACTATTCGTCCGTGGT-1	3712	6690	d21_bleo_1	-0.238958	Normal Alveolar and Other
ACTATTTCCGGGCCCA-1	11518	9928	d21_bleo_1	0.912647	Suspect Fibrosis/Fibroplasia
ACTCAACGAATGTATT-1	2523	10775	d21_bleo_1	-0.730194	Normal Alveolar and Other
ACTCAATAAAGGCACG-1	5618	7177	d21_bleo_1	0.312288	Normal Alveolar and Other
ACTCAGACCTGCTTCT-1	2864	9779	d21_bleo_1	-0.527124	Normal Alveolar and Other
ACTCCAATATCATCAT-1	12217	11118	d21_bleo_1	-0.227463	Large Airway
ACTCCCATTCCTAAAG-1	9455	12327	d21_bleo_1	0.939614	Blood Vessel
ACTCCCGAATTCGTTT-1	6810	3689	d21_bleo_1	1.46563	Suspect Fibrosis/Fibroplasia
ACTCCCGTAGACTAGG-1	4895	1810	d21_bleo_1	-2.34886	Normal Alveolar and Other
ACTCCCTAATGCTAAA-1	11156	7145	d21_bleo_1	-1.17213	Normal Alveolar and Other
ACTCCCTAGAATAGTA-1	9598	7055	d21_bleo_1	-1.21783	Normal Alveolar and Other
ACTCGATGTATTTCAT-1	4440	13052	d21_bleo_1	-0.208394	Normal Alveolar and Other
ACTCGCCGTTCGATAA-1	12863	2958	d21_bleo_1	-0.120123	Suspect Fibrosis/Fibroplasia
ACTCGCGATCTGACGC-1	8528	1491	d21_bleo_1	0.0114085	Large Airway
ACTCGTAACCCGTCCT-1	9798	11729	d21_bleo_1	0.604646	Blood Vessel
ACTCGTCAGTAATCCC-1	7517	6271	d21_bleo_1	0.874284	Suspect Fibrosis/Fibroplasia
ACTCTAAACCTGGGAT-1	6003	13938	d21_bleo_1	1.12417	Suspect Fibrosis/Fibroplasia
ACTCTCTGACTTAGGT-1	8555	6265	d21_bleo_1	-0.0325634	Large Airway
ACTCTCTTATACACGA-1	2668	5702	d21_bleo_1	-1.2248	Normal Alveolar and Other
ACTCTGACCTAATAGA-1	13217	4349	d21_bleo_1	0.599767	Suspect Fibrosis/Fibroplasia
ACTCTTCAGCTCCCGC-1	7490	1497	d21_bleo_1	0.233555	Suspect Fibrosis/Fibroplasia
ACTCTTGTATAGTAAC-1	7521	7067	d21_bleo_1	0.675054	Blood Vessel
ACTGAAACGCCGTTAG-1	11143	4758	d21_bleo_1	-0.259495	Blood Vessel
ACTGAATGGCGAAAGT-1	9418	5763	d21_bleo_1	0.169585	Suspect Fibrosis/Fibroplasia
ACTGATTTAGTGATTC-1	1977	6103	d21_bleo_1	-2.83881	Normal Alveolar and Other
ACTGCCGTCGTAACTC-1	4060	7086	d21_bleo_1	-0.504367	Normal Alveolar and Other
ACTGCGGACACACCGT-1	7667	2192	d21_bleo_1	0.0423977	Normal Alveolar and Other
ACTGGCGAACCTGCGT-1	2990	1522	d21_bleo_1	0.919169	Normal Alveolar and Other
ACTGTACGATACACAT-1	6478	6277	d21_bleo_1	0.947462	Suspect Fibrosis/Fibroplasia
ACTGTATACGCGAGCA-1	3041	10474	d21_bleo_1	-3.96171	Normal Alveolar and Other
ACTGTCTTCTTTAGAA-1	6486	7669	d21_bleo_1	-0.21103	Large Airway
ACTGTGCTAGTAGATC-1	3563	10968	d21_bleo_1	-1.58186	Normal Alveolar and Other
ACTGTTTAGTGTAGGC-1	1816	8193	d21_bleo_1	0.855148	Normal Alveolar and Other
ACTTACCGGGCGCGCA-1	3180	4605	d21_bleo_1	1.0166	NA
ACTTAGTACGACAAGA-1	3735	10868	d21_bleo_1	-0.659229	Normal Alveolar and Other
ACTTATACTTACCCGG-1	7510	5077	d21_bleo_1	0.930931	NA
ACTTATTAGGATCGGT-1	7878	8855	d21_bleo_1	0.452714	Suspect Fibrosis/Fibroplasia
ACTTCCAGTGGAAGCT-1	11194	13710	d21_bleo_1	0.830303	Suspect Fibrosis/Fibroplasia
ACTTCCTGTCGTGCGA-1	1263	2129	d21_bleo_1	-2.04782	Normal Alveolar and Other
ACTTCGCCATACGCAC-1	5961	6578	d21_bleo_1	0.811823	Suspect Fibrosis/Fibroplasia
ACTTCGCTAGCGAGTG-1	6624	1402	d21_bleo_1	-1.77865	Suspect Fibrosis/Fibroplasia
ACTTGACTCCCTCTTT-1	8559	6862	d21_bleo_1	-0.348677	Large Airway
ACTTGCCATATTGTAC-1	1991	8491	d21_bleo_1	0.706913	Normal Alveolar and Other
ACTTGCTCTATCTACC-1	13270	13698	d21_bleo_1	0.735483	Suspect Fibrosis/Fibroplasia
ACTTGGGACCCGGTGG-1	6322	9162	d21_bleo_1	0.739325	Suspect Fibrosis/Fibroplasia
ACTTGTAGTCCCTTCA-1	8940	13027	d21_bleo_1	0.145883	Suspect Fibrosis/Fibroplasia
ACTTGTGGATGGAACG-1	10269	3271	d21_bleo_1	-0.466678	Large Airway
ACTTTACCCTCATGAA-1	6809	3490	d21_bleo_1	1.24451	Suspect Fibrosis/Fibroplasia
ACTTTGACTGCATCCT-1	8074	12932	d21_bleo_1	0.717006	Blood Vessel
ACTTTGGTCGTGCTCC-1	11880	12712	d21_bleo_1	0.555125	Suspect Fibrosis/Fibroplasia
ACTTTGTCGACGCACT-1	10954	2074	d21_bleo_1	-0.776152	Normal Alveolar and Other
AGAAATTATGACTCGC-1	10438	2574	d21_bleo_1	0.937517	Suspect Fibrosis/Fibroplasia
AGAACCCAGCGTGACA-1	8875	1688	d21_bleo_1	0.559607	Large Airway
AGAACCCTCAATTGGG-1	11882	13109	d21_bleo_1	0.827641	Suspect Fibrosis/Fibroplasia
AGAACGTGGTACATTC-1	5962	6777	d21_bleo_1	0.611705	Suspect Fibrosis/Fibroplasia
AGAACTGTACTTTGTA-1	14083	4443	d21_bleo_1	0.592478	Suspect Fibrosis/Fibroplasia
AGAAGGTACACTTCAC-1	10322	12621	d21_bleo_1	0.88082	Suspect Fibrosis/Fibroplasia
AGAAGGTTGCCGAATT-1	8574	9647	d21_bleo_1	-0.698394	Large Airway
AGAAGGTTGTAGGTCG-1	12363	6243	d21_bleo_1	1.39647	Suspect Fibrosis/Fibroplasia
AGAAGTGATTCGTGAT-1	9622	11232	d21_bleo_1	0.580177	Blood Vessel
AGAATAAATCTTCAGG-1	7728	12934	d21_bleo_1	0.479638	Large Airway
AGAATACAGGCTATCC-1	14255	4144	d21_bleo_1	-0.182229	Suspect Fibrosis/Fibroplasia
AGAATGCGGGTTCGGA-1	3346	3311	d21_bleo_1	-1.00085	Normal Alveolar and Other
AGAATTATGGATTCGA-1	6813	4286	d21_bleo_1	0.659478	Suspect Fibrosis/Fibroplasia
AGAATTGTTTGACATA-1	4260	11760	d21_bleo_1	0.133856	Normal Alveolar and Other
AGACAGCTCAGAATCC-1	5131	12849	d21_bleo_1	0.922853	Suspect Fibrosis/Fibroplasia
AGACAGGCATCTCAGC-1	10778	1577	d21_bleo_1	0.277836	Suspect Fibrosis/Fibroplasia
AGACATAGATCCTTCC-1	2515	9383	d21_bleo_1	-0.897876	Normal Alveolar and Other
AGACCATGGGATACAA-1	5122	11258	d21_bleo_1	-0.0516437	Normal Alveolar and Other
AGACCCACCGCTGATC-1	9774	7551	d21_bleo_1	-2.46833	Suspect Fibrosis/Fibroplasia
AGACCCGCCCTCCTCG-1	5799	8469	d21_bleo_1	0.464037	Large Airway
AGACCGCTCCGCGGTT-1	10094	2974	d21_bleo_1	0.289039	Normal Alveolar and Other
AGACCGGGAAACCCTG-1	8417	12333	d21_bleo_1	1.25634	Suspect Fibrosis/Fibroplasia
AGACGAAGTGCCGGTC-1	9756	4368	d21_bleo_1	1.08661	Suspect Fibrosis/Fibroplasia
AGACGACGATGCCGCT-1	10484	10730	d21_bleo_1	0.820814	NA
AGACGCCCACTTCGCC-1	11647	2070	d21_bleo_1	-0.756049	Blood Vessel
AGACGGGATTGGTATA-1	1459	6206	d21_bleo_1	-0.252802	Normal Alveolar and Other
AGACGGGCCGATTTAA-1	2657	3911	d21_bleo_1	0.849309	Large Airway
AGACTAGCCTTCCAGA-1	6150	9462	d21_bleo_1	0.609276	Suspect Fibrosis/Fibroplasia
AGACTGTTACCGGGTC-1	12208	9527	d21_bleo_1	0.839359	Suspect Fibrosis/Fibroplasia
AGAGAAACACCAGAAA-1	13080	10616	d21_bleo_1	0.617384	Blood Vessel
AGAGAACCGTCTAGGA-1	5780	5286	d21_bleo_1	0.996525	Suspect Fibrosis/Fibroplasia
AGAGATCTCTAAAGCG-1	8243	12235	d21_bleo_1	1.32995	Suspect Fibrosis/Fibroplasia
AGAGCAGTTATGAGAC-1	6339	12146	d21_bleo_1	1.01076	Suspect Fibrosis/Fibroplasia
AGAGCCGCCGAGATTT-1	11305	2868	d21_bleo_1	-1.78574	Normal Alveolar and Other
AGAGCGGGCTAATCAT-1	4063	7683	d21_bleo_1	-2.42454	Normal Alveolar and Other
AGAGCGTACAAGCTCG-1	5468	11256	d21_bleo_1	0.570712	Suspect Fibrosis/Fibroplasia
AGAGCTACGAAAGCAT-1	3052	12463	d21_bleo_1	-0.384013	Normal Alveolar and Other
AGAGGCTTCGGAAACC-1	10100	3969	d21_bleo_1	-0.478466	Large Airway
AGAGGGACAATTGTCC-1	2475	2221	d21_bleo_1	-0.983294	Normal Alveolar and Other
AGAGGTATCTCGGTCC-1	1821	8989	d21_bleo_1	-0.492179	Normal Alveolar and Other
AGAGTATAGTGTTACG-1	6107	1902	d21_bleo_1	0.0861789	Suspect Fibrosis/Fibroplasia
AGAGTCTTAATGAAAG-1	14415	1855	d21_bleo_1	-3.08315	Suspect Fibrosis/Fibroplasia
AGAGTGAACAGACACC-1	1433	1631	d21_bleo_1	0.799451	Normal Alveolar and Other
AGAGTTAGAGACCGAT-1	2313	4311	d21_bleo_1	1.11269	NA
AGAGTTGCAGGCCTCC-1	3164	1621	d21_bleo_1	0.693186	Normal Alveolar and Other
AGATAACTTCAGGGCC-1	6844	9657	d21_bleo_1	0.634338	Suspect Fibrosis/Fibroplasia
AGATACCAATAGAACC-1	12345	3061	d21_bleo_1	0.00533172	Normal Alveolar and Other
AGATACCAGCACTTCA-1	4033	2312	d21_bleo_1	-1.52535	Normal Alveolar and Other
AGATACCGGTGTTCAC-1	8232	10246	d21_bleo_1	1.02803	Suspect Fibrosis/Fibroplasia
AGATACGACTTCATAT-1	3907	10569	d21_bleo_1	-0.769803	Normal Alveolar and Other
AGATACTCAAGATCGA-1	9245	5863	d21_bleo_1	0.551608	Suspect Fibrosis/Fibroplasia
AGATATAATACGACTA-1	12366	6840	d21_bleo_1	0.636313	Suspect Fibrosis/Fibroplasia
AGATCGTGCATAAGAT-1	4910	4396	d21_bleo_1	0.0920702	Large Airway
AGATCTCAGGTGTGAT-1	6307	6576	d21_bleo_1	1.33297	Suspect Fibrosis/Fibroplasia
AGATGACTCGCCCACG-1	4934	8573	d21_bleo_1	0.0212262	Normal Alveolar and Other
AGATGAGGGTTGCGAT-1	3698	4303	d21_bleo_1	0.14759	Large Airway
AGATGATGGAGTCTGG-1	7155	3488	d21_bleo_1	1.22039	Suspect Fibrosis/Fibroplasia
AGATGCAAGACGTGCA-1	11355	11620	d21_bleo_1	0.733276	Suspect Fibrosis/Fibroplasia
AGATGCTATAACGAGC-1	3230	13357	d21_bleo_1	0.40978	Normal Alveolar and Other
AGATTATAGGACGTTT-1	7530	8658	d21_bleo_1	0.0725616	Suspect Fibrosis/Fibroplasia
AGATTCAAGCGGGTCG-1	1787	3021	d21_bleo_1	0.119596	Blood Vessel
AGCAAAGGCCGCTAGT-1	11674	6844	d21_bleo_1	-0.700183	Normal Alveolar and Other
AGCAACCGAAAGTAAT-1	11011	12020	d21_bleo_1	0.717008	Suspect Fibrosis/Fibroplasia
AGCACCAGTACTCACG-1	5967	7573	d21_bleo_1	1.00607	Suspect Fibrosis/Fibroplasia
AGCACTACCGGCCTGT-1	7203	12042	d21_bleo_1	1.23677	Suspect Fibrosis/Fibroplasia
AGCACTTAAGGACGCC-1	6676	10553	d21_bleo_1	-0.941339	Large Airway
AGCAGAAGGAGAAAGA-1	12368	7238	d21_bleo_1	0.56099	Suspect Fibrosis/Fibroplasia
AGCAGCCAGATGAATA-1	10989	8241	d21_bleo_1	-0.392018	Large Airway
AGCAGTCGAAGCATGC-1	14090	5637	d21_bleo_1	-0.892754	Normal Alveolar and Other
AGCATATCAATATGCT-1	10103	4565	d21_bleo_1	0.192439	Suspect Fibrosis/Fibroplasia
AGCATCATTTCGAAAG-1	10492	12123	d21_bleo_1	1.15337	Suspect Fibrosis/Fibroplasia
AGCATCGTCGATAATT-1	5109	8871	d21_bleo_1	-0.282021	Normal Alveolar and Other
AGCATTACGAGGCAAG-1	12867	3555	d21_bleo_1	0.922436	Suspect Fibrosis/Fibroplasia
AGCCACAGGTTACCCG-1	12183	5150	d21_bleo_1	1.47276	Suspect Fibrosis/Fibroplasia
AGCCACTCCCGTGCTT-1	5265	5985	d21_bleo_1	-0.298897	Normal Alveolar and Other
AGCCATATAGTATGTG-1	13581	7530	d21_bleo_1	-0.533625	Normal Alveolar and Other
AGCCCATACATGTAAG-1	8585	11437	d21_bleo_1	0.902591	Suspect Fibrosis/Fibroplasia
AGCCCGCAACAAGCAG-1	13068	8627	d21_bleo_1	0.488279	Suspect Fibrosis/Fibroplasia
AGCCCGGCATTAGAGG-1	12392	11416	d21_bleo_1	0.343009	Suspect Fibrosis/Fibroplasia
AGCCCGGTAGCCTGTA-1	11860	9131	d21_bleo_1	0.622585	Blood Vessel
AGCCCTAAGCGAAGTT-1	3890	7585	d21_bleo_1	-2.46664	Normal Alveolar and Other
AGCCCTCCCTGGTGGC-1	12910	11114	d21_bleo_1	0.443348	Suspect Fibrosis/Fibroplasia
AGCCCTGTCGCACCGT-1	8358	1989	d21_bleo_1	0.264786	Suspect Fibrosis/Fibroplasia
AGCCCTTCTAATCCGA-1	4214	3803	d21_bleo_1	-0.755819	Normal Alveolar and Other
AGCCCTTGGACATCCC-1	11129	2371	d21_bleo_1	-0.316008	Normal Alveolar and Other
AGCCGCAAATTCAAAT-1	7732	13730	d21_bleo_1	0.222322	Large Airway
AGCCGCTTGATTAGCG-1	3234	13954	d21_bleo_1	0.853208	Normal Alveolar and Other
AGCCGTGGCTAAATGT-1	9971	11827	d21_bleo_1	0.533814	Blood Vessel
AGCCTAATACCCACGT-1	9976	12623	d21_bleo_1	0.678426	Suspect Fibrosis/Fibroplasia
AGCCTTAAAGCGGAAG-1	4956	12552	d21_bleo_1	1.0369	Suspect Fibrosis/Fibroplasia
AGCGACATCCCATTCA-1	4239	8179	d21_bleo_1	-1.34514	Normal Alveolar and Other
AGCGACCAACGATATT-1	5626	8569	d21_bleo_1	0.958785	Suspect Fibrosis/Fibroplasia
AGCGATGCGCCTAATA-1	12346	3260	d21_bleo_1	0.430098	Suspect Fibrosis/Fibroplasia
AGCGCATAATGAATCG-1	11164	8538	d21_bleo_1	-0.276093	Blood Vessel
AGCGCGGGTGCCAATG-1	5432	4890	d21_bleo_1	0.290742	NA
AGCGCTAGAGCGATGT-1	8184	1891	d21_bleo_1	-0.408421	Large Airway
AGCGCTTATGGGCAAG-1	2661	4508	d21_bleo_1	0.861439	NA
AGCGGCGGTTAGCGGT-1	9977	12822	d21_bleo_1	0.0809889	Large Airway
AGCGGGAAGGGTCCAT-1	3559	10372	d21_bleo_1	-1.53333	Normal Alveolar and Other
AGCGGGTCTGACACTC-1	12716	7435	d21_bleo_1	-0.057824	Suspect Fibrosis/Fibroplasia
AGCGGTTGAGATGTAC-1	1280	5113	d21_bleo_1	0.0118023	Normal Alveolar and Other
AGCGGTTGCCGCTCTG-1	4380	2509	d21_bleo_1	-0.567316	Normal Alveolar and Other
AGCGTACGAGAGCTAG-1	2701	11669	d21_bleo_1	-3.1403	Normal Alveolar and Other
AGCGTAGCGCTAGACC-1	1835	11575	d21_bleo_1	0.506346	Normal Alveolar and Other
AGCGTCTGAACCCGCA-1	2348	10478	d21_bleo_1	-1.25549	Normal Alveolar and Other
AGCGTGGTATTCTACT-1	9078	6958	d21_bleo_1	0.957934	Suspect Fibrosis/Fibroplasia
AGCGTTCCGATTTAAA-1	1625	4912	d21_bleo_1	-1.32692	Normal Alveolar and Other
AGCTAACAAGCAATGT-1	11869	10722	d21_bleo_1	1.07972	Suspect Fibrosis/Fibroplasia
AGCTAAGTACGCAGGC-1	12358	5448	d21_bleo_1	0.879202	Large Airway
AGCTACGAATGGTGGT-1	14595	3147	d21_bleo_1	-3.2331	NA
AGCTAGAAGCAGAAGT-1	4909	4197	d21_bleo_1	0.153354	Large Airway
AGCTATTTAATCCAAC-1	4058	6688	d21_bleo_1	-0.84243	Large Airway
AGCTCCATATATGTTC-1	11134	3167	d21_bleo_1	-2.62827	Suspect Fibrosis/Fibroplasia
AGCTCGTTGATGGAAA-1	4029	1715	d21_bleo_1	-1.92122	Normal Alveolar and Other
AGCTCTAGACGTTCCA-1	7864	6468	d21_bleo_1	0.69838	Suspect Fibrosis/Fibroplasia
AGCTCTTCCCAGTGCA-1	4396	5294	d21_bleo_1	-0.640501	Normal Alveolar and Other
AGCTCTTCGTAACCTT-1	8020	3384	d21_bleo_1	0.361216	Suspect Fibrosis/Fibroplasia
AGCTCTTTACTCAGTT-1	8401	9548	d21_bleo_1	-1.41415	Large Airway
AGCTGAAGTAAACCAA-1	4744	5690	d21_bleo_1	0.00559178	Normal Alveolar and Other
AGCTGCATTTGAGGTG-1	1443	3421	d21_bleo_1	-0.897144	Large Airway
AGCTGCTGTGCCGAAT-1	1440	2824	d21_bleo_1	-0.73613	Normal Alveolar and Other
AGCTTATAGAGACCTG-1	2169	9385	d21_bleo_1	0.440485	Normal Alveolar and Other
AGCTTCAATACTTTGA-1	1287	6505	d21_bleo_1	-0.140999	Normal Alveolar and Other
AGCTTCTTCTCGAGCA-1	13042	4051	d21_bleo_1	0.485795	Blood Vessel
AGCTTGATCTTAACTT-1	8413	11737	d21_bleo_1	0.913191	Suspect Fibrosis/Fibroplasia
AGGAACGAACGACTTC-1	12339	2066	d21_bleo_1	-0.959492	Normal Alveolar and Other
AGGAAGCTGTCCGCCG-1	11851	7539	d21_bleo_1	1.23246	Suspect Fibrosis/Fibroplasia
AGGACAGTCGAATCCC-1	8724	5568	d21_bleo_1	0.974443	NA
AGGACATCGCACGTCG-1	4078	10269	d21_bleo_1	-1.74892	Normal Alveolar and Other
AGGACATCGGCACACT-1	13030	1863	d21_bleo_1	-0.913745	Normal Alveolar and Other
AGGACGACCCATTAGA-1	8747	9546	d21_bleo_1	0.601552	Suspect Fibrosis/Fibroplasia
AGGACGCTCGATGTTG-1	4390	4299	d21_bleo_1	0.504473	Suspect Fibrosis/Fibroplasia
AGGACTTATAGGAGAA-1	3579	13753	d21_bleo_1	0.661314	Normal Alveolar and Other
AGGAGACATCCACAGT-1	5415	1906	d21_bleo_1	0.378872	Suspect Fibrosis/Fibroplasia
AGGAGAGTCTGGCTAC-1	5759	1506	d21_bleo_1	-0.0411644	Normal Alveolar and Other
AGGAGGCCTTCGCGCG-1	10275	4266	d21_bleo_1	0.466702	Suspect Fibrosis/Fibroplasia
AGGATAAAGTCGGGAT-1	10466	7547	d21_bleo_1	-2.30291	Suspect Fibrosis/Fibroplasia
AGGATATAGGGATTTA-1	9237	4471	d21_bleo_1	0.223962	Blood Vessel
AGGATATCCGACTGCA-1	13565	4546	d21_bleo_1	0.363424	Large Airway
AGGATCACGCGATCTG-1	9629	12426	d21_bleo_1	0.692566	Suspect Fibrosis/Fibroplasia
AGGATTGCTTACGACA-1	6455	2099	d21_bleo_1	0.892928	Suspect Fibrosis/Fibroplasia
AGGCAAAGAGGAATCA-1	1481	10184	d21_bleo_1	0.362443	Normal Alveolar and Other
AGGCACGTGACTGTCC-1	11130	2570	d21_bleo_1	-1.02843	Normal Alveolar and Other
AGGCAGATGCGTAAAC-1	5782	5485	d21_bleo_1	0.682535	Suspect Fibrosis/Fibroplasia
AGGCAGGGAGCGTACT-1	11514	9133	d21_bleo_1	0.951504	Suspect Fibrosis/Fibroplasia
AGGCATTGTCGTAGGG-1	9755	4169	d21_bleo_1	0.597207	Suspect Fibrosis/Fibroplasia
AGGCCACATTGGTTAC-1	9220	1487	d21_bleo_1	0.163743	Large Airway
AGGCCCAGTGACTGGT-1	2880	12564	d21_bleo_1	0.888234	Normal Alveolar and Other
AGGCCCATTGTACAGG-1	3895	8579	d21_bleo_1	-0.955095	Normal Alveolar and Other
AGGCCCTAGAACGCCA-1	9104	11534	d21_bleo_1	1.22919	Suspect Fibrosis/Fibroplasia
AGGCCTGAGAATCTCG-1	12011	5251	d21_bleo_1	0.806457	Large Airway
AGGCGATAACTGGCGT-1	11299	1873	d21_bleo_1	-0.35335	Blood Vessel
AGGCGGTTTGTCCCGC-1	11532	12316	d21_bleo_1	0.63763	Suspect Fibrosis/Fibroplasia
AGGCGTCTATGGACGG-1	4036	2909	d21_bleo_1	-0.728513	Normal Alveolar and Other
AGGCTATGGTTAGCTT-1	5813	11055	d21_bleo_1	-1.79087	Suspect Fibrosis/Fibroplasia
AGGCTTCCCGAAGAAG-1	9960	9838	d21_bleo_1	0.963461	Suspect Fibrosis/Fibroplasia
AGGCTTGCTAGACACC-1	5474	12251	d21_bleo_1	-0.372303	Normal Alveolar and Other
AGGGAAACGAGGTACT-1	3530	5199	d21_bleo_1	-1.573	Normal Alveolar and Other
AGGGACAGCACGGCGG-1	1997	9485	d21_bleo_1	-0.165452	Normal Alveolar and Other
AGGGACCGGCTGCGTT-1	7499	3088	d21_bleo_1	1.2944	Suspect Fibrosis/Fibroplasia
AGGGACTCTACGCGAC-1	10819	8739	d21_bleo_1	-1.10175	Normal Alveolar and Other
AGGGAGACATACTTCG-1	6286	2797	d21_bleo_1	-0.141494	Suspect Fibrosis/Fibroplasia
AGGGCAGCGGCGTGGT-1	2673	6696	d21_bleo_1	-1.16701	Normal Alveolar and Other
AGGGCCCTAATGTTCT-1	12338	1867	d21_bleo_1	-1.12983	Normal Alveolar and Other
AGGGCGTGATCGGCTA-1	4247	9572	d21_bleo_1	-1.44021	Normal Alveolar and Other
AGGGCTGCAGTTACAG-1	7351	7565	d21_bleo_1	0.411769	Suspect Fibrosis/Fibroplasia
AGGGTCAGAGCACTCG-1	13076	10019	d21_bleo_1	0.753778	Suspect Fibrosis/Fibroplasia
AGGGTCAGTAACCCTA-1	3863	2810	d21_bleo_1	-0.0347034	Normal Alveolar and Other
AGGGTCGATGCGAACT-1	7679	4380	d21_bleo_1	0.821592	Blood Vessel
AGGGTCTGGACGCAGT-1	13205	2160	d21_bleo_1	-1.27444	Large Airway
AGGGTGCCGTTCTTTA-1	12561	10718	d21_bleo_1	0.468176	Suspect Fibrosis/Fibroplasia
AGGGTGCTCTCGAGGG-1	7163	4880	d21_bleo_1	0.931605	NA
AGGGTGTGCTACACGC-1	1781	2026	d21_bleo_1	0.0499096	Normal Alveolar and Other
AGGGTTCAGACGGTCC-1	13247	9521	d21_bleo_1	0.761388	Suspect Fibrosis/Fibroplasia
AGGGTTCCCTTTGGTT-1	6473	5282	d21_bleo_1	0.892812	Suspect Fibrosis/Fibroplasia
AGGGTTTAGTTCGGGA-1	7006	7766	d21_bleo_1	1.20146	Suspect Fibrosis/Fibroplasia
AGGTAACCTCCTATTC-1	3557	9974	d21_bleo_1	-1.89031	Normal Alveolar and Other
AGGTACGATATTGCCA-1	3364	6493	d21_bleo_1	-0.738423	Large Airway
AGGTAGATCGAGATAT-1	12214	10521	d21_bleo_1	0.183925	Suspect Fibrosis/Fibroplasia
AGGTAGGTACAAAGCT-1	7370	10947	d21_bleo_1	1.45637	Suspect Fibrosis/Fibroplasia
AGGTATAATTGATAGT-1	7326	3189	d21_bleo_1	1.01974	Suspect Fibrosis/Fibroplasia
AGGTATGCGGACATTA-1	7837	1694	d21_bleo_1	0.0947774	Blood Vessel
AGGTCAGGTGAGAGTG-1	9280	12030	d21_bleo_1	1.34456	Blood Vessel
AGGTCGCCACTTCGGT-1	1834	11376	d21_bleo_1	-0.0830493	Normal Alveolar and Other
AGGTCGCCTCCCAACA-1	11819	1969	d21_bleo_1	-0.797993	Blood Vessel
AGGTCGCGGAGTTACT-1	5771	3695	d21_bleo_1	0.470381	Suspect Fibrosis/Fibroplasia
AGGTGCACGTCCACAT-1	13386	3651	d21_bleo_1	0.135854	Suspect Fibrosis/Fibroplasia
AGGTGTTGCCGACCAC-1	12510	1767	d21_bleo_1	-0.918415	Normal Alveolar and Other
AGGTTCTCCTTTCCGG-1	12748	13204	d21_bleo_1	-0.367812	Suspect Fibrosis/Fibroplasia
AGGTTGAGGCACGCTT-1	5096	6683	d21_bleo_1	-0.75426	Normal Alveolar and Other
AGGTTTCACACACCTT-1	8388	7360	d21_bleo_1	0.378543	Suspect Fibrosis/Fibroplasia
AGTAACGTTCATCCTG-1	2144	5008	d21_bleo_1	-0.500734	Normal Alveolar and Other
AGTAACTATAGCAGCC-1	13558	3352	d21_bleo_1	0.110876	Suspect Fibrosis/Fibroplasia
AGTAAGGGACAGAATC-1	14597	3545	d21_bleo_1	-2.62946	Suspect Fibrosis/Fibroplasia
AGTAATCTAAGGGTGG-1	14088	5239	d21_bleo_1	0.84574	Suspect Fibrosis/Fibroplasia
AGTAATGTCTTGCCGC-1	4066	8081	d21_bleo_1	-2.46315	Normal Alveolar and Other
AGTACAGAAGCTTATA-1	13575	6336	d21_bleo_1	0.380205	Suspect Fibrosis/Fibroplasia
AGTACATCATTTATCA-1	6288	3194	d21_bleo_1	-0.223043	Normal Alveolar and Other
AGTACCTTCGAGTGCT-1	3000	3313	d21_bleo_1	-1.24194	Normal Alveolar and Other
AGTACGGCCCGTATCG-1	7382	12936	d21_bleo_1	0.976365	Suspect Fibrosis/Fibroplasia
AGTACGGGCACCTGGC-1	5612	6182	d21_bleo_1	-0.109101	Normal Alveolar and Other
AGTACGTGGCCTGTCT-1	2319	5306	d21_bleo_1	-0.318461	Normal Alveolar and Other
AGTAGAAGGCGCCTCA-1	13410	7829	d21_bleo_1	0.502283	Suspect Fibrosis/Fibroplasia
AGTAGCGTGAACGAAC-1	1636	6901	d21_bleo_1	-0.857352	Normal Alveolar and Other
AGTAGCTAGACGCCGA-1	1965	3915	d21_bleo_1	1.05688	Suspect Fibrosis/Fibroplasia
AGTAGGAAGGAAGTTG-1	4044	4301	d21_bleo_1	-0.554019	Large Airway
AGTAGGTAACATACAT-1	3551	8979	d21_bleo_1	-1.66833	Normal Alveolar and Other
AGTATAATACTAGGCA-1	5638	10758	d21_bleo_1	-1.25611	Suspect Fibrosis/Fibroplasia
AGTATACACAGCGACA-1	12380	9227	d21_bleo_1	0.479222	Suspect Fibrosis/Fibroplasia
AGTATCCATAATAACG-1	2009	11673	d21_bleo_1	0.389255	Normal Alveolar and Other
AGTATGCTGGAGACCA-1	11354	11421	d21_bleo_1	0.855894	Suspect Fibrosis/Fibroplasia
AGTATTTGGCACGACC-1	11339	8835	d21_bleo_1	-0.320676	Suspect Fibrosis/Fibroplasia
AGTCAAATGATGTGAT-1	12906	10517	d21_bleo_1	0.805881	Suspect Fibrosis/Fibroplasia
AGTCAACACCACCATC-1	8400	9349	d21_bleo_1	-0.58813	Large Airway
AGTCAAGATGACACTT-1	9587	5066	d21_bleo_1	1.0826	Suspect Fibrosis/Fibroplasia
AGTCACTCCGCCTCAT-1	2352	11075	d21_bleo_1	-1.52435	Normal Alveolar and Other
AGTCAGCCACCGCCTG-1	4084	11264	d21_bleo_1	-1.94508	Normal Alveolar and Other
AGTCCATTGGCTGATG-1	8543	4077	d21_bleo_1	0.607927	Suspect Fibrosis/Fibroplasia
AGTCCCGCCTTTAATT-1	4220	4798	d21_bleo_1	0.51568	NA
AGTCCCTCGCAGAAAG-1	5414	1707	d21_bleo_1	-0.9433	Normal Alveolar and Other
AGTCGAAACGATTCAG-1	13271	13897	d21_bleo_1	1.19722	Suspect Fibrosis/Fibroplasia
AGTCGACGGTCTCAAG-1	7856	5075	d21_bleo_1	0.658986	NA
AGTCGGCTCAACTTTA-1	9452	11731	d21_bleo_1	0.495786	Suspect Fibrosis/Fibroplasia
AGTCGGTTGCGTGAGA-1	8190	2885	d21_bleo_1	0.14453	Large Airway
AGTCGTATAAAGCAGA-1	12534	5944	d21_bleo_1	1.3848	Suspect Fibrosis/Fibroplasia
AGTCGTCGACCACCAA-1	11144	4957	d21_bleo_1	0.0580185	Blood Vessel
AGTCGTGGGCATTACG-1	10140	11130	d21_bleo_1	0.840151	Suspect Fibrosis/Fibroplasia
AGTCTAAAGTATACTC-1	6287	2996	d21_bleo_1	0.0306438	Suspect Fibrosis/Fibroplasia
AGTCTGGACATCCTTG-1	4434	12058	d21_bleo_1	-1.48069	Suspect Fibrosis/Fibroplasia
AGTCTTCTCCTCAAAT-1	5447	7476	d21_bleo_1	0.810452	Suspect Fibrosis/Fibroplasia
AGTCTTTAAAGTGTCC-1	12882	6340	d21_bleo_1	0.36207	Suspect Fibrosis/Fibroplasia
AGTGAACAAACTTCTC-1	8888	3876	d21_bleo_1	0.810889	Large Airway
AGTGAAGATGGTGTCC-1	4896	2009	d21_bleo_1	-0.463216	Normal Alveolar and Other
AGTGACCTACTTTACG-1	8916	8849	d21_bleo_1	0.060599	Suspect Fibrosis/Fibroplasia
AGTGACTGTGACACAA-1	12737	11215	d21_bleo_1	0.549842	Suspect Fibrosis/Fibroplasia
AGTGAGACTTCCAGTA-1	7339	5377	d21_bleo_1	0.450196	Suspect Fibrosis/Fibroplasia
AGTGAGCCTCGCCGCC-1	6291	3791	d21_bleo_1	0.877608	Suspect Fibrosis/Fibroplasia
AGTGAGGGTTTCTGAC-1	2665	5304	d21_bleo_1	-0.268144	Normal Alveolar and Other
AGTGAGTCGAATTAAC-1	12864	3157	d21_bleo_1	0.759411	Suspect Fibrosis/Fibroplasia
AGTGATAACCTGCGCG-1	11491	5154	d21_bleo_1	0.246885	Large Airway
AGTGATATGAGTAGTT-1	9091	9147	d21_bleo_1	1.02712	Suspect Fibrosis/Fibroplasia
AGTGATTCAAGCAGGA-1	6992	5379	d21_bleo_1	0.0599897	Large Airway
AGTGCACGCTTAAGAA-1	10276	4465	d21_bleo_1	-0.526676	Blood Vessel
AGTGCGTAGCTCGTAA-1	9268	9842	d21_bleo_1	0.636278	Suspect Fibrosis/Fibroplasia
AGTGCTAAACACAGCA-1	11836	4953	d21_bleo_1	0.729078	Large Airway
AGTGCTTGCACGAATA-1	8376	5172	d21_bleo_1	0.813259	NA
AGTGGCCCGCAAATGG-1	13911	4544	d21_bleo_1	0.537726	Suspect Fibrosis/Fibroplasia
AGTGGCGGCAATTTGA-1	5431	4691	d21_bleo_1	-0.302697	NA
AGTGGCTCCGTCGGCC-1	8246	12832	d21_bleo_1	0.660689	Suspect Fibrosis/Fibroplasia
AGTGGTGTTACCCGTG-1	9459	13123	d21_bleo_1	0.614792	Suspect Fibrosis/Fibroplasia
AGTGGTTGCGTATAGG-1	7384	13334	d21_bleo_1	0.508448	Large Airway
AGTGTATTGCGCATTG-1	4219	4599	d21_bleo_1	0.842332	NA
AGTGTGCTAAGATCGC-1	3748	13056	d21_bleo_1	-1.02134	Normal Alveolar and Other
AGTGTGGTCTATTGTG-1	4952	11756	d21_bleo_1	-0.434753	Normal Alveolar and Other
AGTTAAGCGGTCCCGG-1	4054	6092	d21_bleo_1	-1.66758	Normal Alveolar and Other
AGTTAAGTCAACCGCT-1	10143	11528	d21_bleo_1	1.11308	Suspect Fibrosis/Fibroplasia
AGTTACCCTTAAGACT-1	5479	13245	d21_bleo_1	0.731905	Suspect Fibrosis/Fibroplasia
AGTTACCGCACATGGT-1	5822	12646	d21_bleo_1	0.661625	Suspect Fibrosis/Fibroplasia
AGTTACTCTATCGTGG-1	3876	5197	d21_bleo_1	-0.63231	Normal Alveolar and Other
AGTTATTCAGACTGTG-1	14420	2850	d21_bleo_1	-1.44352	Suspect Fibrosis/Fibroplasia
AGTTATTGAAAGGTAA-1	1635	6702	d21_bleo_1	-0.354851	Normal Alveolar and Other
AGTTCACCGGTTGGAC-1	4787	13249	d21_bleo_1	-1.44205	Suspect Fibrosis/Fibroplasia
AGTTCCTACAGAATTA-1	6494	9062	d21_bleo_1	-0.52146	Normal Alveolar and Other
AGTTCCTATTTATGTT-1	8736	7557	d21_bleo_1	0.631424	Suspect Fibrosis/Fibroplasia
AGTTCTGCGTTGTATC-1	3570	12162	d21_bleo_1	-0.384936	Normal Alveolar and Other
AGTTGACATCGGCTGG-1	3046	11469	d21_bleo_1	-0.627374	Normal Alveolar and Other
AGTTGACGGTCCTTGC-1	12544	7734	d21_bleo_1	0.329387	Suspect Fibrosis/Fibroplasia
AGTTGCTGACTGATAT-1	4089	12258	d21_bleo_1	-1.03804	Normal Alveolar and Other
AGTTGGCAAGGCTAGA-1	13039	3455	d21_bleo_1	0.276247	Suspect Fibrosis/Fibroplasia
AGTTTATGTAAAGACA-1	5589	2005	d21_bleo_1	0.795132	Suspect Fibrosis/Fibroplasia
AGTTTCGCAGGTCGGA-1	3372	7886	d21_bleo_1	-1.20119	Normal Alveolar and Other
AGTTTGCACCTGCCTC-1	11326	6647	d21_bleo_1	0.451845	Suspect Fibrosis/Fibroplasia
AGTTTGGCACGGGTTG-1	9580	3872	d21_bleo_1	-0.249598	Large Airway
AGTTTGGCCAGACCTA-1	9447	10935	d21_bleo_1	1.09632	Suspect Fibrosis/Fibroplasia
ATAAACCATTGGACGG-1	1824	9586	d21_bleo_1	-0.577231	Normal Alveolar and Other
ATAAACGGACCCGTAA-1	9430	7951	d21_bleo_1	1.07506	Suspect Fibrosis/Fibroplasia
ATAAACGTTGCACCAC-1	11135	3366	d21_bleo_1	-1.17939	Normal Alveolar and Other
ATAAAGGCTCGGTCGT-1	7186	9058	d21_bleo_1	1.18919	Suspect Fibrosis/Fibroplasia
ATAAAGGTCAAGTACG-1	2148	5605	d21_bleo_1	0.0114825	Normal Alveolar and Other
ATAAATATTAGCAGCT-1	7891	11242	d21_bleo_1	1.30974	Suspect Fibrosis/Fibroplasia
ATAACGCCGGAGGGTC-1	7342	5974	d21_bleo_1	0.977843	Suspect Fibrosis/Fibroplasia
ATAACGGAGTCCAACG-1	5615	6580	d21_bleo_1	0.382757	Suspect Fibrosis/Fibroplasia
ATAACGTTACCTCCAC-1	2997	2716	d21_bleo_1	-0.350503	Normal Alveolar and Other
ATAAGCAAACACCGAG-1	2817	1623	d21_bleo_1	1.38224	Normal Alveolar and Other
ATAAGGTGGAGAACAT-1	9943	6854	d21_bleo_1	-0.448334	Blood Vessel
ATAAGTACCCGATTGT-1	2824	2816	d21_bleo_1	-2.46136	Normal Alveolar and Other
ATAAGTAGGATTCAGA-1	5945	3793	d21_bleo_1	0.187862	Suspect Fibrosis/Fibroplasia
ATAAGTAGGGCGACTC-1	7500	3287	d21_bleo_1	0.821294	Suspect Fibrosis/Fibroplasia
ATAAGTTACCGCGACG-1	9262	8847	d21_bleo_1	0.89052	Suspect Fibrosis/Fibroplasia
ATAATACCGTTAGCCG-1	4090	12457	d21_bleo_1	-0.202287	Normal Alveolar and Other
ATAATAGCTGTTGAAT-1	9429	7752	d21_bleo_1	0.874114	Blood Vessel
ATAATAGTGTAGGGAC-1	4429	11063	d21_bleo_1	-3.34745	Normal Alveolar and Other
ATAATTAGCTAAGTAG-1	12371	7636	d21_bleo_1	-0.259859	Large Airway
ATACAGGCCCTCCAAT-1	10981	6848	d21_bleo_1	-0.945853	Normal Alveolar and Other
ATACCACGGGCAACTT-1	7371	11146	d21_bleo_1	1.01349	Blood Vessel
ATACCAGCAAATTGCT-1	1989	8093	d21_bleo_1	0.31822	Normal Alveolar and Other
ATACCAGGCTAATAGA-1	2857	8585	d21_bleo_1	-0.127039	Normal Alveolar and Other
ATACCAGGTGAGCGAT-1	1472	8593	d21_bleo_1	-2.60446	Normal Alveolar and Other
ATACCGTCATCCATAA-1	3861	2611	d21_bleo_1	-0.247583	Normal Alveolar and Other
ATACCTAACCAAGAAA-1	11332	7642	d21_bleo_1	-0.533093	Large Airway
ATACGAAGGCTTTCCA-1	7664	1794	d21_bleo_1	-0.173771	Large Airway
ATACGACAGATGGGTA-1	1436	2227	d21_bleo_1	-2.05992	Normal Alveolar and Other
ATACGCCGATCTACCG-1	1486	10980	d21_bleo_1	-2.06166	Normal Alveolar and Other
ATACGCCGGCGAAACC-1	8209	6267	d21_bleo_1	1.01684	Suspect Fibrosis/Fibroplasia
ATACGGAACGTCGTTT-1	11010	11821	d21_bleo_1	0.762346	Suspect Fibrosis/Fibroplasia
ATACGGGTTTCGATTG-1	5092	5887	d21_bleo_1	-0.308078	Normal Alveolar and Other
ATACGGTGAAGATGCA-1	7035	12938	d21_bleo_1	0.957381	Suspect Fibrosis/Fibroplasia
ATACGTACTTAGCCAC-1	10806	6352	d21_bleo_1	-0.84026	Blood Vessel
ATACGTTATGCACGGA-1	12198	7736	d21_bleo_1	-0.20558	Large Airway
ATACTACCCGTACCAC-1	11482	3563	d21_bleo_1	-0.210791	Blood Vessel
ATACTAGCATGACCCT-1	4930	7977	d21_bleo_1	0.112268	Normal Alveolar and Other
ATACTCTCGCCACTCT-1	2874	11569	d21_bleo_1	-1.4797	Normal Alveolar and Other
ATACTTGTTCTCGAGC-1	6517	13040	d21_bleo_1	1.02642	Suspect Fibrosis/Fibroplasia
ATAGACAACGGGACCT-1	6124	4886	d21_bleo_1	0.974051	NA
ATAGACGAAGAGAAAG-1	7016	9556	d21_bleo_1	0.581664	Suspect Fibrosis/Fibroplasia
ATAGAGTACTGGGACA-1	5803	9265	d21_bleo_1	0.65253	Suspect Fibrosis/Fibroplasia
ATAGAGTTATCAACTT-1	5951	4788	d21_bleo_1	1.15524	NA
ATAGATTTGCAGTCGG-1	1466	7399	d21_bleo_1	-0.650029	Normal Alveolar and Other
ATAGCAACTAGGGAAG-1	12005	4256	d21_bleo_1	0.546284	Suspect Fibrosis/Fibroplasia
ATAGCCATAACAGTCA-1	13727	2655	d21_bleo_1	-1.1568	Large Airway
ATAGCCTCAGTACCCA-1	4438	12654	d21_bleo_1	-0.124938	Suspect Fibrosis/Fibroplasia
ATAGCTGCTCTTGTTA-1	4094	13054	d21_bleo_1	0.809459	Normal Alveolar and Other
ATAGGAATCTAAGCTT-1	2138	3815	d21_bleo_1	0.243705	Suspect Fibrosis/Fibroplasia
ATAGGCGGCTATAGAA-1	8754	10740	d21_bleo_1	1.21694	Suspect Fibrosis/Fibroplasia
ATAGGCTAGCTTCGCA-1	5602	4392	d21_bleo_1	0.211318	Large Airway
ATAGGGATATCCTTGA-1	4925	6982	d21_bleo_1	0.124151	Normal Alveolar and Other
ATAGGTTGGGCAGATG-1	6140	7671	d21_bleo_1	0.742742	Suspect Fibrosis/Fibroplasia
ATAGTCTTTGACGTGC-1	2504	7394	d21_bleo_1	-0.375508	Normal Alveolar and Other
ATAGTGAAGCGTTCTC-1	8394	8355	d21_bleo_1	0.692463	Suspect Fibrosis/Fibroplasia
ATAGTTCCACCCACTC-1	7849	3882	d21_bleo_1	0.48337	Blood Vessel
ATATAAAGCGCTCGTG-1	11330	7244	d21_bleo_1	-1.12314	Normal Alveolar and Other
ATATAACACGGGCGCA-1	12700	4650	d21_bleo_1	0.190746	Large Airway
ATATACATGTATGGTA-1	9810	13917	d21_bleo_1	0.432757	Suspect Fibrosis/Fibroplasia
ATATACGCTCGTGACG-1	12000	3261	d21_bleo_1	-0.315076	Normal Alveolar and Other
ATATAGAGTATTGGTC-1	12227	12908	d21_bleo_1	-0.0194245	Suspect Fibrosis/Fibroplasia
ATATCAACCTACAGAG-1	7675	3584	d21_bleo_1	0.721304	Suspect Fibrosis/Fibroplasia
ATATCAATTCCAGCCT-1	11019	13413	d21_bleo_1	1.02757	Suspect Fibrosis/Fibroplasia
ATATCGGTAGGGAGAT-1	7845	3086	d21_bleo_1	-0.463011	Normal Alveolar and Other
ATATCGTGCCAGACCC-1	1805	6204	d21_bleo_1	-0.00137059	Normal Alveolar and Other
ATATCGTTCCTCGAAC-1	11316	4857	d21_bleo_1	0.229525	Normal Alveolar and Other
ATATCTCCCTCGTTAA-1	4570	5392	d21_bleo_1	-0.359601	Normal Alveolar and Other
ATATCTTAGGGCCTTC-1	7353	7963	d21_bleo_1	0.398659	Suspect Fibrosis/Fibroplasia
ATATGGGATAGCAACT-1	13587	8524	d21_bleo_1	0.927954	Suspect Fibrosis/Fibroplasia
ATATGTCTAGAGCGTG-1	14099	7228	d21_bleo_1	1.05589	Suspect Fibrosis/Fibroplasia
ATATGTCTCCCTAGCC-1	7333	4382	d21_bleo_1	0.640166	Suspect Fibrosis/Fibroplasia
ATATGTGCACAAACCA-1	2821	2219	d21_bleo_1	-1.17795	Normal Alveolar and Other
ATATTATCCCGTATTT-1	2887	13956	d21_bleo_1	1.11689	Normal Alveolar and Other
ATATTCAGTTAAACCT-1	8923	10043	d21_bleo_1	1.31804	Suspect Fibrosis/Fibroplasia
ATATTCCCACAGGTCA-1	3201	8185	d21_bleo_1	-0.931086	Normal Alveolar and Other
ATATTGCTGTCAAAGT-1	4428	10864	d21_bleo_1	-2.15976	Normal Alveolar and Other
ATATTGGAGAGGCCTT-1	11473	1971	d21_bleo_1	-1.84116	Blood Vessel
ATCAAACGAAGGTTTG-1	9792	10734	d21_bleo_1	0.97795	Suspect Fibrosis/Fibroplasia
ATCAAGATCCCAGGAC-1	13758	8225	d21_bleo_1	-0.434517	Suspect Fibrosis/Fibroplasia
ATCAATCTGGGCTGCA-1	7005	7567	d21_bleo_1	0.166596	Suspect Fibrosis/Fibroplasia
ATCAATGCCGTGGCTG-1	11877	12115	d21_bleo_1	0.746228	Suspect Fibrosis/Fibroplasia
ATCACATTAGAATATC-1	4745	5889	d21_bleo_1	-0.924316	Normal Alveolar and Other
ATCACGTGCTAATTAA-1	9271	10439	d21_bleo_1	1.1463	Suspect Fibrosis/Fibroplasia
ATCACTTCATCCTCGC-1	4927	7380	d21_bleo_1	-0.0308751	Normal Alveolar and Other
ATCAGACGGCACGCCG-1	8922	9844	d21_bleo_1	0.934613	Suspect Fibrosis/Fibroplasia
ATCAGCCTCATGCTGC-1	11146	5355	d21_bleo_1	0.325366	Large Airway
ATCAGCTCGTCCACTA-1	9802	12524	d21_bleo_1	0.32694	Suspect Fibrosis/Fibroplasia
ATCAGGTAGCTGACAG-1	6970	1400	d21_bleo_1	-0.210939	Suspect Fibrosis/Fibroplasia
ATCAGGTCGCCATTGC-1	2662	4707	d21_bleo_1	0.603643	Suspect Fibrosis/Fibroplasia
ATCAGTAGGCAGGGAT-1	5262	5389	d21_bleo_1	0.528837	Suspect Fibrosis/Fibroplasia
ATCATAGCCCTATGTA-1	12001	3460	d21_bleo_1	-0.986707	Normal Alveolar and Other
ATCATCCAATATTTGT-1	8047	8158	d21_bleo_1	0.923545	Suspect Fibrosis/Fibroplasia
ATCATCTGCCCAGTGT-1	1629	5708	d21_bleo_1	-0.131701	Normal Alveolar and Other
ATCATGGACTACCGAC-1	8874	1489	d21_bleo_1	-0.0804705	Large Airway
ATCATTGTACCGCATT-1	12233	13903	d21_bleo_1	0.879861	Suspect Fibrosis/Fibroplasia
ATCCAATGGAGGGTCC-1	8757	11337	d21_bleo_1	0.890042	Suspect Fibrosis/Fibroplasia
ATCCACATCGACAGAA-1	12020	6842	d21_bleo_1	1.17759	Suspect Fibrosis/Fibroplasia
ATCCACGCTAAATGTT-1	2149	5804	d21_bleo_1	-0.10355	Normal Alveolar and Other
ATCCACTTTCAGACTA-1	2477	2619	d21_bleo_1	-2.35261	Normal Alveolar and Other
ATCCAGAGCAACAACC-1	9954	8843	d21_bleo_1	-2.23293	Suspect Fibrosis/Fibroplasia
ATCCAGGATTCGTGAA-1	8227	9450	d21_bleo_1	-0.777089	Large Airway
ATCCCATCCACAGCGC-1	12053	12611	d21_bleo_1	0.356665	Suspect Fibrosis/Fibroplasia
ATCCCATTTCCGTGGG-1	13586	8325	d21_bleo_1	0.915969	Suspect Fibrosis/Fibroplasia
ATCCGGACCAGCCTGA-1	12855	1566	d21_bleo_1	-0.426871	Normal Alveolar and Other
ATCCTACCTAAGCTCT-1	8918	9247	d21_bleo_1	0.635022	Suspect Fibrosis/Fibroplasia
ATCCTGAATCGCTGCG-1	7892	11441	d21_bleo_1	1.20328	Suspect Fibrosis/Fibroplasia
ATCCTGCGTGGAATGG-1	9092	9345	d21_bleo_1	1.2328	Suspect Fibrosis/Fibroplasia
ATCCTGCTGCAGATAG-1	2344	9682	d21_bleo_1	-1.1885	Normal Alveolar and Other
ATCCTTCTGAAAGAAC-1	9566	1485	d21_bleo_1	0.687711	Suspect Fibrosis/Fibroplasia
ATCGACCCAATACAGA-1	8737	7756	d21_bleo_1	0.721037	Suspect Fibrosis/Fibroplasia
ATCGACTCTTTCCGTT-1	5276	7975	d21_bleo_1	0.11558	Suspect Fibrosis/Fibroplasia
ATCGCACGATTGTTCA-1	2532	12367	d21_bleo_1	-2.60128	Normal Alveolar and Other
ATCGCACGCCGGGAGA-1	5625	8370	d21_bleo_1	0.990569	Suspect Fibrosis/Fibroplasia
ATCGCCGTGGTTCATG-1	13721	1660	d21_bleo_1	-3.76855	NA
ATCGCTGCGTGCAGCA-1	5248	3001	d21_bleo_1	0.48669	Large Airway
ATCGCTTTACGTCTCA-1	7317	1597	d21_bleo_1	-0.0506634	Suspect Fibrosis/Fibroplasia
ATCGGCAAGCAGTCCA-1	4738	4496	d21_bleo_1	0.314708	NA
ATCGGTTACCTAGTAA-1	7210	13235	d21_bleo_1	1.05551	Suspect Fibrosis/Fibroplasia
ATCGTATTCCGAGAAC-1	6348	13738	d21_bleo_1	1.12718	Suspect Fibrosis/Fibroplasia
ATCGTCCAATCGAGTC-1	2881	12763	d21_bleo_1	-0.693539	Normal Alveolar and Other
ATCGTTCACTTTCGCC-1	3008	4705	d21_bleo_1	0.348984	NA
ATCTAACGTCCCTATG-1	2886	13757	d21_bleo_1	1.07375	Normal Alveolar and Other
ATCTAATATCCTACGG-1	10811	7346	d21_bleo_1	-0.42163	Blood Vessel
ATCTACCATCTGCTCC-1	13395	5243	d21_bleo_1	0.185336	Suspect Fibrosis/Fibroplasia
ATCTAGCTTGTGAGGG-1	12889	7534	d21_bleo_1	0.397909	Suspect Fibrosis/Fibroplasia
ATCTCATAAACCTACC-1	1272	3720	d21_bleo_1	0.60206	Suspect Fibrosis/Fibroplasia
ATCTCCCACGGAATAT-1	11653	3263	d21_bleo_1	-0.691977	Normal Alveolar and Other
ATCTCCCTGCAATCTA-1	4059	6887	d21_bleo_1	-0.886153	Large Airway
ATCTCGTGAGCGAAAC-1	9572	2480	d21_bleo_1	1.22941	Suspect Fibrosis/Fibroplasia
ATCTGATAGTGTCTTA-1	4093	12855	d21_bleo_1	0.611592	Normal Alveolar and Other
ATCTGCACCTCTGCGA-1	6292	3990	d21_bleo_1	1.26322	Suspect Fibrosis/Fibroplasia
ATCTGGGCTGTTCTTG-1	11849	7142	d21_bleo_1	1.19552	Suspect Fibrosis/Fibroplasia
ATCTGGTTAAGACTGT-1	5787	6480	d21_bleo_1	0.42615	Suspect Fibrosis/Fibroplasia
ATCTGTAATTGTACCC-1	3894	8380	d21_bleo_1	0.324609	Normal Alveolar and Other
ATCTTATCGCACACCC-1	12348	3657	d21_bleo_1	-1.14537	Normal Alveolar and Other
ATCTTGACCTGCAACG-1	5805	9663	d21_bleo_1	-0.588978	Large Airway
ATCTTGACTTGTCCAA-1	6461	3293	d21_bleo_1	0.272262	Blood Vessel
ATCTTTCGTATAACCA-1	5762	2103	d21_bleo_1	0.73154	Suspect Fibrosis/Fibroplasia
ATGAAGCCAAGGAGCC-1	5112	9468	d21_bleo_1	0.495298	Suspect Fibrosis/Fibroplasia
ATGAAGTGGACCCAGC-1	6520	13637	d21_bleo_1	1.39605	Suspect Fibrosis/Fibroplasia
ATGACGCCGGCTCTAA-1	4067	8280	d21_bleo_1	-3.05526	Normal Alveolar and Other
ATGACGCGTTCTATCC-1	10313	11029	d21_bleo_1	0.762702	NA
ATGACTATGCGACATT-1	9588	5265	d21_bleo_1	1.43112	Suspect Fibrosis/Fibroplasia
ATGAGGAGTGTTAATC-1	5637	10559	d21_bleo_1	-0.136735	Suspect Fibrosis/Fibroplasia
ATGAGGGCAGCGGCTA-1	8531	2088	d21_bleo_1	0.00715941	Large Airway
ATGATCGGGAATAGAC-1	4069	8678	d21_bleo_1	-0.0551561	Normal Alveolar and Other
ATGATGCAATGGTACA-1	8917	9048	d21_bleo_1	0.514058	Large Airway
ATGCACCTTCCTTAAT-1	4788	13448	d21_bleo_1	0.797652	Suspect Fibrosis/Fibroplasia
ATGCACGCGCTGTTCA-1	11535	12912	d21_bleo_1	0.462327	Suspect Fibrosis/Fibroplasia
ATGCACTACCGCATTG-1	5978	9562	d21_bleo_1	-0.630399	Large Airway
ATGCATGATCCAGGAT-1	5620	7575	d21_bleo_1	0.625685	Suspect Fibrosis/Fibroplasia
ATGCATTCCGTGATGG-1	1993	8888	d21_bleo_1	-0.781618	Normal Alveolar and Other
ATGCCAATCGCTCTGC-1	3867	3606	d21_bleo_1	-0.407885	Normal Alveolar and Other
ATGCCGGTCTTGCATA-1	6653	6574	d21_bleo_1	1.53613	Suspect Fibrosis/Fibroplasia
ATGCCGGTTGATGGGA-1	4572	5790	d21_bleo_1	-0.0569287	Normal Alveolar and Other
ATGCGACAATTGGTCC-1	3519	3210	d21_bleo_1	0.217783	Normal Alveolar and Other
ATGCGACAGTCCCATT-1	7348	6968	d21_bleo_1	0.189406	Blood Vessel
ATGCTCAGTGTTGCAT-1	4948	11159	d21_bleo_1	-0.0642403	Normal Alveolar and Other
ATGCTTAGGAGTTGAT-1	10959	2870	d21_bleo_1	-1.0257	Normal Alveolar and Other
ATGGAACAGAATAAAC-1	1612	2724	d21_bleo_1	-0.135459	Normal Alveolar and Other
ATGGAACCTTTGCACA-1	7839	2091	d21_bleo_1	-0.223898	Large Airway
ATGGAGCAGGCCGTGA-1	7524	7464	d21_bleo_1	0.57225	Suspect Fibrosis/Fibroplasia
ATGGATCCGGCGTCCG-1	4574	6188	d21_bleo_1	-0.806003	Normal Alveolar and Other
ATGGATTGACCAAACG-1	5969	7971	d21_bleo_1	-0.18294	Large Airway
ATGGCAGCCGAGAAAC-1	7037	13137	d21_bleo_1	0.984365	Suspect Fibrosis/Fibroplasia
ATGGCCCGAAAGGTTA-1	14416	2054	d21_bleo_1	-3.8525	NA
ATGGCGGAATAGTCGC-1	7145	1698	d21_bleo_1	-0.347061	Normal Alveolar and Other
ATGGCTGGAAATGGCC-1	2835	4806	d21_bleo_1	-0.199031	Normal Alveolar and Other
ATGGGAACGGAAGCGG-1	1973	5308	d21_bleo_1	-1.4799	Normal Alveolar and Other
ATGGGACCTGCTGAAC-1	11870	10921	d21_bleo_1	0.004026	Large Airway
ATGGTATTGGGAACCG-1	13930	7925	d21_bleo_1	0.638092	Suspect Fibrosis/Fibroplasia
ATGGTCGCGTGGTTTC-1	9070	5566	d21_bleo_1	1.19834	NA
ATGGTGCTCAAAGCCA-1	1471	8394	d21_bleo_1	0.290189	Normal Alveolar and Other
ATGGTTACGAAACATG-1	2303	2521	d21_bleo_1	-0.431412	Normal Alveolar and Other
ATGTAAGGCTGCTCTT-1	6805	2893	d21_bleo_1	1.01535	Suspect Fibrosis/Fibroplasia
ATGTACATGCGGTGAG-1	12343	2862	d21_bleo_1	0.287827	Suspect Fibrosis/Fibroplasia
ATGTACGATGACGTCG-1	12717	7634	d21_bleo_1	0.105703	Suspect Fibrosis/Fibroplasia
ATGTAGCGCGCGTAGG-1	13058	6836	d21_bleo_1	-0.676695	Normal Alveolar and Other
ATGTCATTTCCCATTG-1	4443	13649	d21_bleo_1	-1.66987	Normal Alveolar and Other
ATGTGAAAGCCTAATG-1	9279	11831	d21_bleo_1	1.0996	Suspect Fibrosis/Fibroplasia
ATGTGCATCCGACGCA-1	5279	8372	d21_bleo_1	0.934477	Suspect Fibrosis/Fibroplasia
ATGTGGACATCTTGAT-1	9424	6956	d21_bleo_1	0.353588	Suspect Fibrosis/Fibroplasia
ATGTGTAGTTTAGTCA-1	2162	8191	d21_bleo_1	-1.12459	Normal Alveolar and Other
ATGTTACGAGCAATAC-1	3910	11165	d21_bleo_1	-0.375424	Normal Alveolar and Other
ATGTTCCTGCCCACCT-1	4095	13253	d21_bleo_1	-0.157356	Normal Alveolar and Other
ATGTTCGTCGACCCAC-1	7207	12639	d21_bleo_1	0.594657	Suspect Fibrosis/Fibroplasia
ATGTTGATTAGAGACT-1	13047	4847	d21_bleo_1	-0.57978	Large Airway
ATGTTGTAGTCTGTTT-1	12553	9326	d21_bleo_1	0.40917	Suspect Fibrosis/Fibroplasia
ATGTTTCGGCCCGGAG-1	6971	1599	d21_bleo_1	0.558739	Suspect Fibrosis/Fibroplasia
ATGTTTGTAAGATCAT-1	1618	3718	d21_bleo_1	0.131684	Normal Alveolar and Other
ATTAAACATGCGGACC-1	8739	8154	d21_bleo_1	0.110997	Suspect Fibrosis/Fibroplasia
ATTAACACCTGAGATA-1	4618	13946	d21_bleo_1	0.594196	Normal Alveolar and Other
ATTAATACTACGCGGG-1	5101	7478	d21_bleo_1	0.400055	Normal Alveolar and Other
ATTAATGAACCAGTCG-1	5266	6184	d21_bleo_1	0.626854	Normal Alveolar and Other
ATTAATTCGGTCACTC-1	3716	7486	d21_bleo_1	-2.2679	Normal Alveolar and Other
ATTACAACTACCGGCC-1	3185	5400	d21_bleo_1	-1.86232	Normal Alveolar and Other
ATTACCACACTGCCTG-1	9571	2281	d21_bleo_1	1.35161	Suspect Fibrosis/Fibroplasia
ATTACGACTCCACAGT-1	4550	2011	d21_bleo_1	-1.4614	Normal Alveolar and Other
ATTACGCGCTGGCAGG-1	8236	11041	d21_bleo_1	1.1909	Suspect Fibrosis/Fibroplasia
ATTACGGGCTACGGTT-1	13097	13600	d21_bleo_1	0.318607	Suspect Fibrosis/Fibroplasia
ATTACTAGCCTCTTGC-1	4421	9670	d21_bleo_1	-2.86248	Normal Alveolar and Other
ATTACTTACTGGGCAT-1	5081	4096	d21_bleo_1	-0.837377	Large Airway
ATTAGATTCCTCAGCA-1	5598	3596	d21_bleo_1	0.539597	Large Airway
ATTAGATTGATAGCGG-1	4591	9172	d21_bleo_1	-0.0544977	Normal Alveolar and Other
ATTAGGCGATGCTTTC-1	7694	6966	d21_bleo_1	0.778277	Suspect Fibrosis/Fibroplasia
ATTATACTTTGCTCGT-1	4402	6289	d21_bleo_1	0.765667	Normal Alveolar and Other
ATTATAGCTACTTTAC-1	6977	2594	d21_bleo_1	0.253343	Suspect Fibrosis/Fibroplasia
ATTATCGGAATGTACG-1	13240	8327	d21_bleo_1	-0.21368	Large Airway
ATTATCTCGACAGATC-1	2507	7990	d21_bleo_1	-2.7883	Normal Alveolar and Other
ATTATGCCATAGGGAG-1	4935	8772	d21_bleo_1	-0.937028	Normal Alveolar and Other
ATTATGCTCAGTATTG-1	1954	1926	d21_bleo_1	-0.848737	Normal Alveolar and Other
ATTATTATGTCCGTCA-1	11520	10326	d21_bleo_1	0.791547	Suspect Fibrosis/Fibroplasia
ATTATTCAGAGTCACT-1	12871	4351	d21_bleo_1	0.223204	Suspect Fibrosis/Fibroplasia
ATTCAAAGTACCTGTT-1	2712	13460	d21_bleo_1	0.156652	Normal Alveolar and Other
ATTCACTGATGTTGGA-1	10984	7246	d21_bleo_1	-2.08773	Suspect Fibrosis/Fibroplasia
ATTCAGATGAATCCCT-1	1441	3023	d21_bleo_1	-1.13385	Large Airway
ATTCAGGACCTATTTC-1	4736	4297	d21_bleo_1	0.335157	Suspect Fibrosis/Fibroplasia
ATTCAGGATCGCCTCT-1	1454	5410	d21_bleo_1	-2.09464	Normal Alveolar and Other
ATTCAGTAGCAGGGTC-1	5989	11551	d21_bleo_1	0.0458258	Suspect Fibrosis/Fibroplasia
ATTCATATACTGTCCA-1	9258	8051	d21_bleo_1	0.781235	Suspect Fibrosis/Fibroplasia
ATTCATCGTTGAGGCA-1	11837	5152	d21_bleo_1	0.807084	Large Airway
ATTCCCACATAAACAA-1	5817	11652	d21_bleo_1	0.924232	Suspect Fibrosis/Fibroplasia
ATTCCTAAGACGTGGA-1	3866	3407	d21_bleo_1	-1.02618	Normal Alveolar and Other
ATTCCTCCGCCAGTGC-1	5289	10163	d21_bleo_1	1.13741	Suspect Fibrosis/Fibroplasia
ATTCCTTCCAGGCGGT-1	3048	11668	d21_bleo_1	-0.427624	Normal Alveolar and Other
ATTCGACGCCGGGCCT-1	7546	11443	d21_bleo_1	1.20049	Suspect Fibrosis/Fibroplasia
ATTCGCAGAGGACACT-1	3682	1518	d21_bleo_1	-0.308197	Normal Alveolar and Other
ATTCGCGCCTTGAGAG-1	12519	3358	d21_bleo_1	0.606918	Suspect Fibrosis/Fibroplasia
ATTCGTCCCGAGGTTA-1	14240	1558	d21_bleo_1	-3.91107	NA
ATTCGTGCTATCTCTT-1	8537	3082	d21_bleo_1	0.54704	Suspect Fibrosis/Fibroplasia
ATTCGTTTATCGTATT-1	14421	3049	d21_bleo_1	-2.39184	Suspect Fibrosis/Fibroplasia
ATTCTCGTCTCTTTAG-1	3205	8981	d21_bleo_1	-1.04187	Normal Alveolar and Other
ATTCTGAGTATGAACT-1	2320	5505	d21_bleo_1	-0.769402	Normal Alveolar and Other
ATTCTTCGTACTTATG-1	2839	5402	d21_bleo_1	-2.48083	Normal Alveolar and Other
ATTGAAGATCTTAGTG-1	6668	9160	d21_bleo_1	-0.498719	Normal Alveolar and Other
ATTGACGTAACTCGGT-1	2674	6895	d21_bleo_1	-1.2564	Normal Alveolar and Other
ATTGATAGCAACGAGA-1	3395	11864	d21_bleo_1	0.101181	Normal Alveolar and Other
ATTGATGAGTCCTAAC-1	6986	4185	d21_bleo_1	1.40962	Suspect Fibrosis/Fibroplasia
ATTGCCTTTATGTTTG-1	12359	5647	d21_bleo_1	0.548876	Large Airway
ATTGCGATCAGTAACT-1	10101	4167	d21_bleo_1	0.220208	Suspect Fibrosis/Fibroplasia
ATTGCTGCTCCTCCAT-1	7363	9753	d21_bleo_1	0.704632	Suspect Fibrosis/Fibroplasia
ATTGGATTACAGCGTA-1	10618	3866	d21_bleo_1	1.00428	Suspect Fibrosis/Fibroplasia
ATTGGGAATATCTTGG-1	3378	8881	d21_bleo_1	-1.31487	Normal Alveolar and Other
ATTGGGAGTTCTGTAA-1	2651	2718	d21_bleo_1	-2.81471	Normal Alveolar and Other
ATTGGTAGGATCCGCT-1	5655	13742	d21_bleo_1	1.02294	Suspect Fibrosis/Fibroplasia
ATTGGTTGTGCATTAC-1	13731	3451	d21_bleo_1	-0.825416	Normal Alveolar and Other
ATTGTACAACTCGGCT-1	7330	3785	d21_bleo_1	0.709489	Suspect Fibrosis/Fibroplasia
ATTGTCGCAATACCTT-1	3878	5595	d21_bleo_1	-0.0135003	Normal Alveolar and Other
ATTGTCTGTTTCATGT-1	13588	8723	d21_bleo_1	0.78939	Suspect Fibrosis/Fibroplasia
ATTGTGACTTCGCTGC-1	3173	3212	d21_bleo_1	-0.607421	Normal Alveolar and Other
ATTGTTCAACGATCCG-1	10433	1778	d21_bleo_1	-0.802672	Blood Vessel
ATTTAACTCGTATTAC-1	3724	8879	d21_bleo_1	0.239805	Normal Alveolar and Other
ATTTACTAAGTCCATT-1	6633	2994	d21_bleo_1	0.468172	Blood Vessel
ATTTATACTGGTAAAG-1	14268	6531	d21_bleo_1	-0.964706	Normal Alveolar and Other
ATTTCATTATTTCGCG-1	3709	6293	d21_bleo_1	-1.74421	Large Airway
ATTTGCGCGAGTAGCT-1	10485	10929	d21_bleo_1	0.528556	NA
ATTTGGAGATTGCGGT-1	11368	14007	d21_bleo_1	-0.693254	Large Airway
ATTTGTCTTGGGAGCT-1	8206	5670	d21_bleo_1	0.0513152	Suspect Fibrosis/Fibroplasia
ATTTGTTCCAGGGCTC-1	4579	6984	d21_bleo_1	0.916338	Normal Alveolar and Other
CAAACCAGGTCTGCAT-1	7561	14029	d21_bleo_1	1.0186	Suspect Fibrosis/Fibroplasia
CAAACCCTCCGGCGGG-1	13406	7033	d21_bleo_1	0.378941	Suspect Fibrosis/Fibroplasia
CAAACGAGTATCGCAG-1	9438	9343	d21_bleo_1	1.26507	Suspect Fibrosis/Fibroplasia
CAAACGTGGTCTTGCG-1	1979	6302	d21_bleo_1	-0.57827	Normal Alveolar and Other
CAAACTACGATAGAGA-1	3360	5698	d21_bleo_1	-1.54264	Normal Alveolar and Other
CAAACTATTGAGCTTC-1	3192	6594	d21_bleo_1	0.501333	Normal Alveolar and Other
CAAAGATTATTGGGCC-1	11005	11026	d21_bleo_1	-0.316529	Large Airway
CAAAGGTCATCTGAAA-1	9221	1686	d21_bleo_1	-0.0525811	Large Airway
CAAAGGTTAAATTCAG-1	2131	2621	d21_bleo_1	-1.33324	Normal Alveolar and Other
CAAAGTCAGGTTAGCT-1	2882	12962	d21_bleo_1	-1.83885	Normal Alveolar and Other
CAAATGTCCTTCCGTG-1	9088	8749	d21_bleo_1	1.10584	Suspect Fibrosis/Fibroplasia
CAAATTGGATTATGCC-1	5072	2505	d21_bleo_1	-0.858663	Large Airway
CAAATTGTCAGCAAGC-1	3542	7388	d21_bleo_1	-0.9997	Large Airway
CAACACATCTCCTGCC-1	6801	2097	d21_bleo_1	0.652859	Suspect Fibrosis/Fibroplasia
CAACAGAATAACGCTA-1	1451	4813	d21_bleo_1	-2.34942	Normal Alveolar and Other
CAACAGTGCCAAACGG-1	1291	7102	d21_bleo_1	-0.526771	Normal Alveolar and Other
CAACATGGCCTGATAA-1	2362	12865	d21_bleo_1	0.492241	Normal Alveolar and Other
CAACCAGTGGCCTACC-1	11823	2566	d21_bleo_1	-1.85773	Normal Alveolar and Other
CAACCGCACCTAGACA-1	3231	13556	d21_bleo_1	0.553108	Normal Alveolar and Other
CAACCTGAACCTGCCA-1	5588	1806	d21_bleo_1	-0.286974	Normal Alveolar and Other
CAACGACCCGTTTACA-1	4764	9072	d21_bleo_1	-1.18716	Suspect Fibrosis/Fibroplasia
CAACGATCGATCCAAT-1	13893	1361	d21_bleo_1	-3.21553	Suspect Fibrosis/Fibroplasia
CAACGGTTCTTGATAC-1	4424	10267	d21_bleo_1	-0.180785	Normal Alveolar and Other
CAACGTGGTGGAGTCT-1	10785	2771	d21_bleo_1	-0.601096	Normal Alveolar and Other
CAACTATATCGAATGC-1	3882	6192	d21_bleo_1	-0.126443	Normal Alveolar and Other
CAACTCCAACGTTTAG-1	1974	5507	d21_bleo_1	-1.28904	Normal Alveolar and Other
CAACTCCGTAACTTGC-1	3513	2216	d21_bleo_1	-0.220174	Normal Alveolar and Other
CAACTCCTTGATCCCG-1	4420	9471	d21_bleo_1	-1.10454	Normal Alveolar and Other
CAACTGAGGGTATGAC-1	2993	2119	d21_bleo_1	-1.00542	Normal Alveolar and Other
CAACTGCTCATCCGAT-1	11510	8536	d21_bleo_1	-0.0929592	Large Airway
CAACTTGTAGTGGGCA-1	2865	9978	d21_bleo_1	-0.953131	Normal Alveolar and Other
CAAGAAACCCTAAACT-1	2474	2022	d21_bleo_1	0.614159	Normal Alveolar and Other
CAAGACTCAGAAGCGC-1	6451	1503	d21_bleo_1	-0.534909	Normal Alveolar and Other
CAAGAGGGCGGAGTAC-1	9250	6659	d21_bleo_1	0.535918	Suspect Fibrosis/Fibroplasia
CAAGATATTATAACGT-1	9068	5168	d21_bleo_1	0.56351	NA
CAAGCAACGTCGGAGT-1	6847	10253	d21_bleo_1	-1.0287	Large Airway
CAAGCACCAAATGCCT-1	4408	7482	d21_bleo_1	0.117063	Normal Alveolar and Other
CAAGGATCGCATGTTC-1	8215	7262	d21_bleo_1	0.698095	Suspect Fibrosis/Fibroplasia
CAAGGCCAGTGGTGCA-1	12696	4053	d21_bleo_1	-0.0111764	Suspect Fibrosis/Fibroplasia
CAAGGTCCTATAGGCT-1	7153	3090	d21_bleo_1	1.31168	Suspect Fibrosis/Fibroplasia
CAAGTAAGTGATAGAC-1	13242	8725	d21_bleo_1	0.92569	Suspect Fibrosis/Fibroplasia
CAAGTGAACTTTGGTT-1	2338	8688	d21_bleo_1	-0.91094	Normal Alveolar and Other
CAATAAACCTTGGCCC-1	5788	6679	d21_bleo_1	0.232822	Normal Alveolar and Other
CAATACGAGAGTCTGA-1	8878	2086	d21_bleo_1	0.0349586	Large Airway
CAATACGCTCTGAGGC-1	8247	13031	d21_bleo_1	0.661671	Suspect Fibrosis/Fibroplasia
CAATATGTAGATTTAC-1	2136	3616	d21_bleo_1	-0.209016	Normal Alveolar and Other
CAATATTGGACTAGTG-1	2705	12266	d21_bleo_1	-0.137653	Normal Alveolar and Other
CAATCCATTATCCGTT-1	1274	4118	d21_bleo_1	0.923231	NA
CAATCCCTATACCAGC-1	3358	5300	d21_bleo_1	-2.15967	Normal Alveolar and Other
CAATCCTGCCGTGGAG-1	3740	11664	d21_bleo_1	-2.5901	Normal Alveolar and Other
CAATGACCCTTAATTT-1	13932	8323	d21_bleo_1	0.060406	Suspect Fibrosis/Fibroplasia
CAATGAGGTTCGACTA-1	6282	2200	d21_bleo_1	1.00601	Suspect Fibrosis/Fibroplasia
CAATGGAATCTACATA-1	2837	5004	d21_bleo_1	-0.440648	Normal Alveolar and Other
CAATGGATCTCTACCA-1	6128	5483	d21_bleo_1	0.415817	Blood Vessel
CAATGGTCGGCCTGGG-1	2337	8489	d21_bleo_1	0.621927	Normal Alveolar and Other
CAATGTGCCAACCCTT-1	7669	2590	d21_bleo_1	0.559825	Suspect Fibrosis/Fibroplasia
CAATTAAGGGTGATGA-1	6313	7571	d21_bleo_1	0.819612	Suspect Fibrosis/Fibroplasia
CAATTGGGCCGCACTC-1	11020	13612	d21_bleo_1	0.732854	Suspect Fibrosis/Fibroplasia
CAATTTCGTATAAGGG-1	7698	7762	d21_bleo_1	1.10706	Suspect Fibrosis/Fibroplasia
CAATTTGACCGGGAAG-1	2535	12765	d21_bleo_1	-0.092145	Normal Alveolar and Other
CACAAACCGCAGAACT-1	13553	2556	d21_bleo_1	-0.987497	Large Airway
CACAAGAAAGATATTA-1	3690	2911	d21_bleo_1	0.043898	Normal Alveolar and Other
CACACACGCTAACGAG-1	10791	3766	d21_bleo_1	0.285961	Blood Vessel
CACACAGCTTGCGCTC-1	9400	2580	d21_bleo_1	0.678858	Suspect Fibrosis/Fibroplasia
CACACAGGGATAGATT-1	5642	11354	d21_bleo_1	0.975949	Suspect Fibrosis/Fibroplasia
CACACGCGCTGTCTTA-1	6991	5180	d21_bleo_1	0.593017	NA
CACACGTTTCAATGGG-1	2145	5207	d21_bleo_1	-0.335623	Normal Alveolar and Other
CACACTTGTATTGCGA-1	2996	2517	d21_bleo_1	-0.401073	Normal Alveolar and Other
CACAGCTAGGGAGTGA-1	4758	8077	d21_bleo_1	0.512218	Normal Alveolar and Other
CACAGTCCCGCTTCGC-1	11651	2866	d21_bleo_1	-1.9059	Suspect Fibrosis/Fibroplasia
CACAGTTCGCTTCCCA-1	10612	2673	d21_bleo_1	-0.449155	Suspect Fibrosis/Fibroplasia
CACATAAGGCGACCGT-1	1487	11179	d21_bleo_1	-0.902586	Normal Alveolar and Other
CACATATTAGCAGGAT-1	9423	6757	d21_bleo_1	0.929995	Suspect Fibrosis/Fibroplasia
CACATCGTGCACGCGC-1	11693	10226	d21_bleo_1	0.896614	Suspect Fibrosis/Fibroplasia
CACATCTCACCGACGA-1	11153	6549	d21_bleo_1	-0.254276	Normal Alveolar and Other
CACATGATTCAGCAAC-1	7871	7661	d21_bleo_1	0.900551	Suspect Fibrosis/Fibroplasia
CACATGTTTGGACATG-1	3051	12264	d21_bleo_1	0.273127	Normal Alveolar and Other
CACATTCTTTCGATGG-1	4395	5095	d21_bleo_1	0.798978	Suspect Fibrosis/Fibroplasia
CACCAATCATCCGTCT-1	10674	13614	d21_bleo_1	0.711884	Suspect Fibrosis/Fibroplasia
CACCACGCCACACAGA-1	8249	13229	d21_bleo_1	0.850571	Suspect Fibrosis/Fibroplasia
CACCAGTCAGCATGCA-1	11702	11817	d21_bleo_1	0.970888	Suspect Fibrosis/Fibroplasia
CACCATCGGAGGAGAC-1	3200	7986	d21_bleo_1	-2.54306	Normal Alveolar and Other
CACCATGATCGCAAAG-1	3343	2714	d21_bleo_1	-1.91743	Normal Alveolar and Other
CACCCAAATCTTATGT-1	7328	3586	d21_bleo_1	1.12215	Suspect Fibrosis/Fibroplasia
CACCCACACGTCACCC-1	4248	9771	d21_bleo_1	-3.0409	Normal Alveolar and Other
CACCCACGAGGCAATT-1	4743	5491	d21_bleo_1	0.375798	Suspect Fibrosis/Fibroplasia
CACCCGCGTTTGACAC-1	13898	2355	d21_bleo_1	-2.8906	Suspect Fibrosis/Fibroplasia
CACCCTAACAAGATCT-1	10977	6052	d21_bleo_1	-0.870575	Normal Alveolar and Other
CACCCTTGGTGAGACC-1	9975	12424	d21_bleo_1	0.573317	Suspect Fibrosis/Fibroplasia
CACCCTTTCCTCGCTC-1	2692	10078	d21_bleo_1	0.063213	Normal Alveolar and Other
CACCGATACACCGAGC-1	3014	5700	d21_bleo_1	0.347858	Normal Alveolar and Other
CACCGATGATGGGTAC-1	13552	2357	d21_bleo_1	-1.11925	Blood Vessel
CACCGCCGACCAGCGA-1	2850	7392	d21_bleo_1	0.507722	Normal Alveolar and Other
CACCGCGTCCACTCTA-1	4041	3705	d21_bleo_1	-0.776169	Normal Alveolar and Other
CACCGGAGATATCTCC-1	2489	4807	d21_bleo_1	0.450061	Suspect Fibrosis/Fibroplasia
CACCGGGCATCACAAG-1	13738	4644	d21_bleo_1	0.17633	Large Airway
CACCGTTGCGCGATAT-1	9448	11134	d21_bleo_1	1.05721	Suspect Fibrosis/Fibroplasia
CACCTAATAGAGTCGT-1	4258	11561	d21_bleo_1	-0.12266	Normal Alveolar and Other
CACCTAATCAGTTTAC-1	4751	6883	d21_bleo_1	0.591377	Normal Alveolar and Other
CACCTCGATGGTGGAC-1	4406	7084	d21_bleo_1	0.352315	Normal Alveolar and Other
CACCTCTACGAGTGTG-1	1264	2328	d21_bleo_1	-0.714342	Normal Alveolar and Other
CACCTTGCGAAACTCG-1	5437	5686	d21_bleo_1	0.385589	Suspect Fibrosis/Fibroplasia
CACCTTGGCGCCTTTG-1	8714	3777	d21_bleo_1	1.03967	Suspect Fibrosis/Fibroplasia
CACGAAAGTTAGTCCC-1	7025	11148	d21_bleo_1	1.25778	Suspect Fibrosis/Fibroplasia
CACGACCACAGACTTT-1	1448	4217	d21_bleo_1	-0.197371	NA
CACGACGTAATAGTAA-1	2309	3515	d21_bleo_1	-0.491877	Normal Alveolar and Other
CACGACTAAAGTTCTG-1	1822	9188	d21_bleo_1	-1.10688	Normal Alveolar and Other
CACGATTGGTCGTTAA-1	1302	9091	d21_bleo_1	-1.69124	Normal Alveolar and Other
CACGCACAGCGCAGCT-1	5443	6880	d21_bleo_1	-0.537235	Normal Alveolar and Other
CACGCAGCGAGGCTTT-1	6671	9757	d21_bleo_1	-0.698181	Large Airway
CACGGACGTGGATGGC-1	5241	1808	d21_bleo_1	0.198352	Suspect Fibrosis/Fibroplasia
CACGGCGCGCCAAAGG-1	3868	3805	d21_bleo_1	-0.0240671	Suspect Fibrosis/Fibroplasia
CACGGGATTGAGGGTT-1	6689	12940	d21_bleo_1	0.77557	Suspect Fibrosis/Fibroplasia
CACGTCAATCAATGGA-1	11995	2466	d21_bleo_1	-1.95248	Normal Alveolar and Other
CACGTCGGCAACCTCT-1	9790	10336	d21_bleo_1	0.893434	Suspect Fibrosis/Fibroplasia
CACGTCGGGTTCTAGA-1	3926	13950	d21_bleo_1	-0.373014	Normal Alveolar and Other
CACGTCTATGATGTGG-1	2488	4609	d21_bleo_1	0.416013	Suspect Fibrosis/Fibroplasia
CACGTTCGTGCTCTAG-1	7688	5972	d21_bleo_1	0.799758	Suspect Fibrosis/Fibroplasia
CACTAAAGTTGCCTAT-1	7359	8957	d21_bleo_1	0.494885	Suspect Fibrosis/Fibroplasia
CACTACGGGAGCTGCC-1	11481	3364	d21_bleo_1	-1.62336	Blood Vessel
CACTACTCAGTTCTGT-1	2153	6600	d21_bleo_1	-1.65869	Normal Alveolar and Other
CACTCAAGAGCTATGG-1	8048	8357	d21_bleo_1	0.880612	Suspect Fibrosis/Fibroplasia
CACTCAGCTCTTGAGG-1	3194	6992	d21_bleo_1	-0.654321	Normal Alveolar and Other
CACTCCTCTCGGTCGG-1	3877	5396	d21_bleo_1	-1.13032	Normal Alveolar and Other
CACTCGAGCTGAACAA-1	9596	6657	d21_bleo_1	0.544407	Suspect Fibrosis/Fibroplasia
CACTCGGTTAGGAGGA-1	7380	12737	d21_bleo_1	0.419323	Large Airway
CACTCTCAAGCATCGA-1	13245	9322	d21_bleo_1	0.886828	Suspect Fibrosis/Fibroplasia
CACTGACGATTGTGGA-1	12551	8928	d21_bleo_1	0.496534	Suspect Fibrosis/Fibroplasia
CACTGTCCAAGTGAGA-1	4594	9769	d21_bleo_1	-3.48277	Suspect Fibrosis/Fibroplasia
CACTTAATCAGACGGA-1	7188	9257	d21_bleo_1	0.825266	Suspect Fibrosis/Fibroplasia
CACTTCGCCACAGGCT-1	4947	10960	d21_bleo_1	-1.46004	Normal Alveolar and Other
CACTTCGTCTTATCTC-1	3745	12658	d21_bleo_1	-0.41827	Normal Alveolar and Other
CAGAATAACACACGGA-1	10786	2970	d21_bleo_1	-0.916029	Normal Alveolar and Other
CAGACACCGATCGCTG-1	10474	8940	d21_bleo_1	-2.40396	Suspect Fibrosis/Fibroplasia
CAGACCTGTAAGTGTT-1	6640	4187	d21_bleo_1	1.06853	Suspect Fibrosis/Fibroplasia
CAGACGAACCTGATAC-1	9956	9042	d21_bleo_1	0.266388	Suspect Fibrosis/Fibroplasia
CAGAGACGGTCACCCA-1	10125	8345	d21_bleo_1	-1.04092	Normal Alveolar and Other
CAGAGCATGAGCTTGC-1	5791	7076	d21_bleo_1	0.787522	Suspect Fibrosis/Fibroplasia
CAGAGCGATGGATGCT-1	13375	1662	d21_bleo_1	-1.15779	Normal Alveolar and Other
CAGAGGCGATGCATGA-1	10649	9237	d21_bleo_1	0.065609	Blood Vessel
CAGAGTGATTTAACGT-1	2849	7193	d21_bleo_1	0.0652551	Large Airway
CAGATAATGGGCGGGT-1	12695	3854	d21_bleo_1	-0.258786	Normal Alveolar and Other
CAGATACTAACATAGT-1	5804	9464	d21_bleo_1	0.425174	Suspect Fibrosis/Fibroplasia
CAGATCCTGGTTTGAA-1	10839	12320	d21_bleo_1	0.739653	Suspect Fibrosis/Fibroplasia
CAGATGTTTGTCCCAA-1	10329	13814	d21_bleo_1	0.45622	Suspect Fibrosis/Fibroplasia
CAGCAGCCCGTTCCTT-1	6132	6279	d21_bleo_1	0.729584	Suspect Fibrosis/Fibroplasia
CAGCAGTCCAGACTAT-1	9927	4069	d21_bleo_1	0.19815	Large Airway
CAGCAGTCTGTGCTGC-1	12019	6643	d21_bleo_1	0.820516	Suspect Fibrosis/Fibroplasia
CAGCCCTCACAGGCAG-1	1814	7795	d21_bleo_1	-1.94171	Normal Alveolar and Other
CAGCCGGGCCCTCTAT-1	3186	5599	d21_bleo_1	-2.30687	Normal Alveolar and Other
CAGCCTCCTGCAGAGG-1	5267	6383	d21_bleo_1	0.81225	Normal Alveolar and Other
CAGCCTCGATAGCGGT-1	12164	1769	d21_bleo_1	-2.424	Suspect Fibrosis/Fibroplasia
CAGCCTCTCCTCAAGA-1	3873	4601	d21_bleo_1	0.740541	NA
CAGCGATTCCCTTCAA-1	10479	9735	d21_bleo_1	1.09631	Suspect Fibrosis/Fibroplasia
CAGCTCACTGAGACAT-1	7008	8164	d21_bleo_1	-0.519292	Large Airway
CAGCTCGACAAGTTAA-1	6125	5085	d21_bleo_1	0.94142	Suspect Fibrosis/Fibroplasia
CAGCTCGTGCTTGTGT-1	3730	9873	d21_bleo_1	-1.44576	Normal Alveolar and Other
CAGCTTAGTAGGTAGC-1	6853	11248	d21_bleo_1	1.06048	Suspect Fibrosis/Fibroplasia
CAGGAAGACTTTATAT-1	3532	5597	d21_bleo_1	-2.10309	Normal Alveolar and Other
CAGGACAGCTGCCCTT-1	7316	1398	d21_bleo_1	0.694309	Suspect Fibrosis/Fibroplasia
CAGGATATATCGTTGT-1	8911	8053	d21_bleo_1	0.915963	Suspect Fibrosis/Fibroplasia
CAGGATCCGCCCGACC-1	1476	9190	d21_bleo_1	-0.437432	Normal Alveolar and Other
CAGGCAGTCTTACCAG-1	12532	5546	d21_bleo_1	0.917831	Suspect Fibrosis/Fibroplasia
CAGGCCGTTTGGGTGT-1	8056	9749	d21_bleo_1	-0.440601	Large Airway
CAGGCGCACGGTGGTC-1	11006	11224	d21_bleo_1	0.837467	Suspect Fibrosis/Fibroplasia
CAGGCGCCATGCTAGG-1	9769	6755	d21_bleo_1	-1.66547	Suspect Fibrosis/Fibroplasia
CAGGTTTAGTACTACA-1	3510	1619	d21_bleo_1	0.375899	Normal Alveolar and Other
CAGTAACTATTTATTG-1	4562	4000	d21_bleo_1	-0.31402	Normal Alveolar and Other
CAGTAAGGGACGTCTC-1	12404	13604	d21_bleo_1	0.959246	Suspect Fibrosis/Fibroplasia
CAGTAATCCCTCCCAG-1	4951	11557	d21_bleo_1	0.423517	Suspect Fibrosis/Fibroplasia
CAGTACATTCTCTAAA-1	4734	3900	d21_bleo_1	-0.405821	Large Airway
CAGTACCAGTTTACGT-1	9627	12227	d21_bleo_1	1.03858	Suspect Fibrosis/Fibroplasia
CAGTAGATGATGTCCG-1	4272	13948	d21_bleo_1	0.821991	Normal Alveolar and Other
CAGTAGCCCACGCGGT-1	5606	4989	d21_bleo_1	0.568406	Suspect Fibrosis/Fibroplasia
CAGTAGCGAGGTAGTA-1	2006	11077	d21_bleo_1	-1.36102	Normal Alveolar and Other
CAGTCCAACGCCTTCT-1	2647	2121	d21_bleo_1	0.106603	Normal Alveolar and Other
CAGTCGAGGATGCAAT-1	5601	4193	d21_bleo_1	-0.282326	Large Airway
CAGTCGGCCTAGATAT-1	9117	13722	d21_bleo_1	0.511633	Large Airway
CAGTCTCTCGGCTAAT-1	2353	11274	d21_bleo_1	-0.262303	Normal Alveolar and Other
CAGTCTGTATACTGGG-1	8562	7459	d21_bleo_1	0.347642	Suspect Fibrosis/Fibroplasia
CAGTGAATAAATGACT-1	5610	5784	d21_bleo_1	0.761091	Suspect Fibrosis/Fibroplasia
CAGTGGTTGCACATGA-1	4087	11861	d21_bleo_1	0.662161	Normal Alveolar and Other
CAGTGTCCGCAGAATG-1	3906	10370	d21_bleo_1	0.204295	Normal Alveolar and Other
CAGTGTCGGCTGGCCC-1	10278	4863	d21_bleo_1	0.0312847	Blood Vessel
CAGTTCAAATTGACAC-1	6321	8963	d21_bleo_1	0.611423	Suspect Fibrosis/Fibroplasia
CAGTTCCGCGGGTCGA-1	5815	11453	d21_bleo_1	0.235304	Suspect Fibrosis/Fibroplasia
CAGTTCGAGGACCCGA-1	13244	9123	d21_bleo_1	0.701011	Suspect Fibrosis/Fibroplasia
CATAACGGACAGTCGT-1	7508	4680	d21_bleo_1	1.10664	NA
CATAAGAAGCTTGGCT-1	11328	6846	d21_bleo_1	-0.434751	Normal Alveolar and Other
CATAAGCTCTCCGTCT-1	8591	12631	d21_bleo_1	0.367846	Large Airway
CATAATGAGCGGGCGA-1	2343	9483	d21_bleo_1	-1.37113	Normal Alveolar and Other
CATACAAAGCCGAACC-1	3561	10570	d21_bleo_1	0.733922	Normal Alveolar and Other
CATACACAAAGTCAGC-1	11022	14009	d21_bleo_1	0.932866	Suspect Fibrosis/Fibroplasia
CATACACGGTTCCCAC-1	11856	8534	d21_bleo_1	0.533354	Suspect Fibrosis/Fibroplasia
CATACCCGTACCCAGT-1	7716	10945	d21_bleo_1	1.10678	Suspect Fibrosis/Fibroplasia
CATACGAACTAGCTGG-1	12562	10917	d21_bleo_1	0.727145	Suspect Fibrosis/Fibroplasia
CATACGGCGTCTGGGC-1	8044	7760	d21_bleo_1	0.812789	Suspect Fibrosis/Fibroplasia
CATACTATGTAATTGT-1	7534	9255	d21_bleo_1	0.968124	Suspect Fibrosis/Fibroplasia
CATACTTAGGCAATAC-1	7670	2789	d21_bleo_1	0.677933	Suspect Fibrosis/Fibroplasia
CATACTTCTTTCTCCG-1	13070	8826	d21_bleo_1	0.449394	Suspect Fibrosis/Fibroplasia
CATAGAGGAGATACTA-1	13223	5343	d21_bleo_1	0.504355	Suspect Fibrosis/Fibroplasia
CATAGCCGCCCGGGAT-1	5818	11851	d21_bleo_1	1.12479	Suspect Fibrosis/Fibroplasia
CATAGCGTTGCCCACC-1	10652	9834	d21_bleo_1	0.703277	Large Airway
CATAGTACATTGAGAG-1	3883	6391	d21_bleo_1	-0.554407	Normal Alveolar and Other
CATAGTAGCATAGTAG-1	4593	9570	d21_bleo_1	-3.04917	Suspect Fibrosis/Fibroplasia
CATAGTCAAATACATA-1	12527	4750	d21_bleo_1	0.373555	Large Airway
CATAGTCCACAAGAAC-1	9101	10937	d21_bleo_1	1.3145	Suspect Fibrosis/Fibroplasia
CATAGTGGGCACGCCT-1	13548	1562	d21_bleo_1	-2.26254	Suspect Fibrosis/Fibroplasia
CATATACTACTGATAA-1	4388	3901	d21_bleo_1	-0.301612	Suspect Fibrosis/Fibroplasia
CATATAGGTACAGTCA-1	8741	8552	d21_bleo_1	0.512007	Suspect Fibrosis/Fibroplasia
CATATGTCAGGCTACG-1	9624	11630	d21_bleo_1	0.923015	Suspect Fibrosis/Fibroplasia
CATATTATTTGCCCTA-1	2843	6198	d21_bleo_1	-1.63785	Normal Alveolar and Other
CATCAAACTGGCGCCC-1	3860	2412	d21_bleo_1	0.0398702	Normal Alveolar and Other
CATCAACACCTACTAA-1	3922	13353	d21_bleo_1	0.228737	Normal Alveolar and Other
CATCATCTACCCGGAC-1	3195	7191	d21_bleo_1	-1.06206	Large Airway
CATCATTACCCTGAGG-1	10277	4664	d21_bleo_1	-0.85282	Blood Vessel
CATCCGCAGGCCCGAA-1	3918	12558	d21_bleo_1	0.520492	Normal Alveolar and Other
CATCGCCCGCGGCCAA-1	3728	9674	d21_bleo_1	0.0145075	Normal Alveolar and Other
CATCGGACGGGTTAAT-1	8566	8254	d21_bleo_1	-0.0178855	Suspect Fibrosis/Fibroplasia
CATCGTCCGGTTACTA-1	5305	12948	d21_bleo_1	0.710005	Suspect Fibrosis/Fibroplasia
CATCTACCCGAGAACG-1	2306	2919	d21_bleo_1	0.675767	Normal Alveolar and Other
CATCTAGTGAAGGGAA-1	9050	1985	d21_bleo_1	0.191073	Large Airway
CATCTATCCCGTGTCT-1	4389	4100	d21_bleo_1	-0.436733	Normal Alveolar and Other
CATCTGCAGGATCATT-1	6172	13241	d21_bleo_1	0.635639	Suspect Fibrosis/Fibroplasia
CATCTTACACCACCTC-1	7678	4181	d21_bleo_1	0.275824	Blood Vessel
CATGAACCGACATTTG-1	3210	9777	d21_bleo_1	-1.54512	Normal Alveolar and Other
CATGAACCTCTTATCA-1	2157	7197	d21_bleo_1	0.0489018	Normal Alveolar and Other
CATGACTTCGCTGAAT-1	8193	3482	d21_bleo_1	0.912838	Suspect Fibrosis/Fibroplasia
CATGATACGGTGAAAC-1	14441	6431	d21_bleo_1	-1.62159	Suspect Fibrosis/Fibroplasia
CATGATCGCTTTGAGA-1	12687	2462	d21_bleo_1	-0.00077226	Large Airway
CATGATGCACAATTCT-1	4926	7181	d21_bleo_1	-0.14744	Normal Alveolar and Other
CATGATGGAAGTTAGC-1	9060	3775	d21_bleo_1	0.935575	Suspect Fibrosis/Fibroplasia
CATGCACGTGTTACTG-1	1798	5010	d21_bleo_1	0.0279991	Normal Alveolar and Other
CATGCATGGAGACCCT-1	2329	7096	d21_bleo_1	-0.0818888	Normal Alveolar and Other
CATGCGACCAGTTTAA-1	5775	4291	d21_bleo_1	0.1779	Large Airway
CATGCGTTAGACAGAA-1	3891	7784	d21_bleo_1	-2.56153	Normal Alveolar and Other
CATGCTGGCTCCAATT-1	3373	8085	d21_bleo_1	0.15538	Normal Alveolar and Other
CATGGAAATGGGACCA-1	2310	3714	d21_bleo_1	0.39019	Suspect Fibrosis/Fibroplasia
CATGGCAGGAAGATCG-1	4240	8378	d21_bleo_1	-0.653699	Normal Alveolar and Other
CATGGCTCCCTATGTC-1	5310	13942	d21_bleo_1	0.336684	Normal Alveolar and Other
CATGGGTATGCCTTAT-1	10976	5853	d21_bleo_1	-0.603523	Normal Alveolar and Other
CATGGGTCGGGTGTGG-1	4917	5589	d21_bleo_1	-1.24954	Suspect Fibrosis/Fibroplasia
CATGGTAAGTAGCGTT-1	9077	6759	d21_bleo_1	0.318703	Large Airway
CATGGTATTAGTTTGT-1	11537	13310	d21_bleo_1	0.911822	Blood Vessel
CATGGTCTAGATACCG-1	5793	7474	d21_bleo_1	0.362737	Suspect Fibrosis/Fibroplasia
CATGGTTTATTAATCA-1	13214	3752	d21_bleo_1	-0.129238	Suspect Fibrosis/Fibroplasia
CATGTAGGAGCGCCAA-1	3864	3009	d21_bleo_1	-1.74129	Normal Alveolar and Other
CATGTCTCATTTATGG-1	9763	5562	d21_bleo_1	1.1809	NA
CATGTGGGCTCATCAC-1	14433	5038	d21_bleo_1	-0.752253	Normal Alveolar and Other
CATTACATAGATTGTG-1	5937	2401	d21_bleo_1	0.478745	NA
CATTACGCAGGAAGGG-1	13561	3949	d21_bleo_1	0.349358	Suspect Fibrosis/Fibroplasia
CATTACGTCGGCCCGT-1	4582	7581	d21_bleo_1	0.874906	Normal Alveolar and Other
CATTATAACAGGGTCC-1	1467	7598	d21_bleo_1	-0.380414	Normal Alveolar and Other
CATTATCCCATTAACG-1	12908	10915	d21_bleo_1	0.872431	Suspect Fibrosis/Fibroplasia
CATTATGCTTGTTGTG-1	5801	8867	d21_bleo_1	0.721638	Suspect Fibrosis/Fibroplasia
CATTCACTGACAGCTA-1	2158	7395	d21_bleo_1	0.204457	Normal Alveolar and Other
CATTCAGGTCAGTGCG-1	2184	11971	d21_bleo_1	0.630405	Normal Alveolar and Other
CATTCCCATTCCGTCG-1	6802	2296	d21_bleo_1	0.743535	NA
CATTCCCTAAGTACAA-1	3397	12262	d21_bleo_1	-1.555	Normal Alveolar and Other
CATTCGTCGTAGCGGT-1	11992	1869	d21_bleo_1	-1.36829	Normal Alveolar and Other
CATTGATGAACACGCC-1	5244	2206	d21_bleo_1	0.783867	Suspect Fibrosis/Fibroplasia
CATTGCAAAGCATAAT-1	1457	5808	d21_bleo_1	0.25538	Normal Alveolar and Other
CATTGCGAAATGGGCG-1	7554	12836	d21_bleo_1	0.677731	Large Airway
CATTGCGGGTCAATTC-1	5592	2602	d21_bleo_1	-0.549824	Normal Alveolar and Other
CATTGTGTGCTAGATC-1	3572	12560	d21_bleo_1	-0.382991	Normal Alveolar and Other
CATTTAGCGGACCATG-1	5609	5585	d21_bleo_1	0.642917	Suspect Fibrosis/Fibroplasia
CATTTATCGTTCAAGA-1	2152	6401	d21_bleo_1	-1.14703	Normal Alveolar and Other
CATTTCTAGCAGACTA-1	4085	11463	d21_bleo_1	-0.545449	Normal Alveolar and Other
CCAAACAGAACCCTCG-1	5111	9269	d21_bleo_1	0.36386	Suspect Fibrosis/Fibroplasia
CCAAAGCAGTTGGTTG-1	3055	13060	d21_bleo_1	-0.0813035	Normal Alveolar and Other
CCAAAGTCCCGCTAAC-1	1829	10381	d21_bleo_1	-0.766323	Normal Alveolar and Other
CCAAATAACAAGATTC-1	10093	2775	d21_bleo_1	1.17874	Suspect Fibrosis/Fibroplasia
CCAACCTTATGTAACT-1	12903	9921	d21_bleo_1	0.337338	Suspect Fibrosis/Fibroplasia
CCAACTTGATAGATCC-1	9395	1784	d21_bleo_1	0.51982	Suspect Fibrosis/Fibroplasia
CCAAGAAAGTGGGCGA-1	10301	8841	d21_bleo_1	-2.79349	Suspect Fibrosis/Fibroplasia
CCAAGACTTCTGCGAA-1	4757	7878	d21_bleo_1	-2.10947	Normal Alveolar and Other
CCAAGCGTAACTCGTA-1	7002	6970	d21_bleo_1	1.307	Suspect Fibrosis/Fibroplasia
CCAAGGAACAGAGAGG-1	3726	9276	d21_bleo_1	-0.0635533	Normal Alveolar and Other
CCAAGGTTGCCCTTTC-1	13210	3155	d21_bleo_1	-0.567407	Large Airway
CCAAGTTTCTACAGAT-1	3749	13255	d21_bleo_1	0.733657	Normal Alveolar and Other
CCAATAGATTTCATCT-1	6176	14037	d21_bleo_1	1.01229	Suspect Fibrosis/Fibroplasia
CCAATAGTGCCGTCGA-1	7191	9854	d21_bleo_1	0.587799	Suspect Fibrosis/Fibroplasia
CCAATCGGTAGATCGA-1	3706	5696	d21_bleo_1	-1.96489	Normal Alveolar and Other
CCAATGTCACAGCAAG-1	7706	9154	d21_bleo_1	0.857288	Suspect Fibrosis/Fibroplasia
CCAATTACGGGTCGAG-1	4566	4796	d21_bleo_1	1.04875	NA
CCAATTGAATGTTAAT-1	4766	9469	d21_bleo_1	-0.637039	Normal Alveolar and Other
CCACAATGTACGTCTT-1	6301	5582	d21_bleo_1	-0.0150253	Blood Vessel
CCACACTGAGATATTA-1	8052	9152	d21_bleo_1	0.498629	Suspect Fibrosis/Fibroplasia
CCACAGCTGAAATCAT-1	2699	11272	d21_bleo_1	-1.07998	Normal Alveolar and Other
CCACAGTACCCATCCT-1	9586	4867	d21_bleo_1	0.685492	Suspect Fibrosis/Fibroplasia
CCACATACTGCACCCA-1	10263	2277	d21_bleo_1	0.024589	Blood Vessel
CCACATGGCTCTTTAT-1	10846	13513	d21_bleo_1	0.610274	Suspect Fibrosis/Fibroplasia
CCACCAACTTTACTGT-1	10307	10035	d21_bleo_1	0.035901	Large Airway
CCACCCAAGGAAAGTG-1	7692	6568	d21_bleo_1	0.643394	Suspect Fibrosis/Fibroplasia
CCACCTGTATGGAATA-1	11818	1771	d21_bleo_1	-0.654372	Blood Vessel
CCACGAATTTAACCTC-1	8365	3183	d21_bleo_1	1.01778	Suspect Fibrosis/Fibroplasia
CCACGAGAAGAGAATC-1	4230	6588	d21_bleo_1	-1.24814	Large Airway
CCACGGAGCCATAAGA-1	9449	11333	d21_bleo_1	1.23175	Suspect Fibrosis/Fibroplasia
CCACGGTGCCCGGTAG-1	7327	3387	d21_bleo_1	1.28951	Suspect Fibrosis/Fibroplasia
CCACGTAAATTAGACT-1	7146	1896	d21_bleo_1	0.0557169	Large Airway
CCACTATCCGGGTCAC-1	6457	2497	d21_bleo_1	0.221599	NA
CCACTCAGATCCGCAA-1	13746	6037	d21_bleo_1	0.334008	Suspect Fibrosis/Fibroplasia
CCACTGGTGGCTGGTT-1	8068	11937	d21_bleo_1	0.278583	Suspect Fibrosis/Fibroplasia
CCACTGTTTGGATTAA-1	11308	3464	d21_bleo_1	-0.632785	Blood Vessel
CCACTTTCCTTCTAGG-1	14593	2749	d21_bleo_1	-4.20369	NA
CCAGAGACAAAGCCGG-1	5299	11953	d21_bleo_1	-1.18838	Suspect Fibrosis/Fibroplasia
CCAGATAGTTGAGTGA-1	6129	5682	d21_bleo_1	0.342404	Blood Vessel
CCAGATGTAAATGGGT-1	4549	1812	d21_bleo_1	-1.87699	Normal Alveolar and Other
CCAGCCTGGACCAATA-1	7697	7563	d21_bleo_1	0.994483	Suspect Fibrosis/Fibroplasia
CCAGCGGGATCACCAG-1	6799	1700	d21_bleo_1	0.46905	Suspect Fibrosis/Fibroplasia
CCAGCTACGCCTCATA-1	2868	10574	d21_bleo_1	-3.84812	NA
CCAGCTCGAACGCATT-1	12197	7537	d21_bleo_1	-0.776394	Large Airway
CCAGCTGATGGTACTT-1	7722	11939	d21_bleo_1	-1.09072	Large Airway
CCAGCTTCCGCCCGCA-1	6340	12345	d21_bleo_1	0.915774	Suspect Fibrosis/Fibroplasia
CCAGGCTGGCGTCTGA-1	10953	1875	d21_bleo_1	-0.0675766	Normal Alveolar and Other
CCAGGGACGTGGCCTC-1	5973	8766	d21_bleo_1	0.28448	Suspect Fibrosis/Fibroplasia
CCAGTAGTCTGATCCA-1	5952	4987	d21_bleo_1	0.623396	Suspect Fibrosis/Fibroplasia
CCAGTCAAATCTCTTA-1	8595	13227	d21_bleo_1	0.775661	Suspect Fibrosis/Fibroplasia
CCAGTCCATTATTCGA-1	3049	11866	d21_bleo_1	-1.9351	Normal Alveolar and Other
CCAGTCTAGACGGCGC-1	5435	5487	d21_bleo_1	-0.0128951	Suspect Fibrosis/Fibroplasia
CCATAAACAACCCGAC-1	3710	6491	d21_bleo_1	-0.727138	Large Airway
CCATACCTTTACTTGT-1	6465	3890	d21_bleo_1	1.35231	Suspect Fibrosis/Fibroplasia
CCATACTCGCCTCTCC-1	6869	14033	d21_bleo_1	1.3382	Suspect Fibrosis/Fibroplasia
CCATAGAGGCTGCCAG-1	11712	13608	d21_bleo_1	0.877235	Suspect Fibrosis/Fibroplasia
CCATAGGTTGGCGTGG-1	4411	7880	d21_bleo_1	-0.0300674	Normal Alveolar and Other
CCATAGTCAGTAACCC-1	3917	12359	d21_bleo_1	-0.774255	Normal Alveolar and Other
CCATATGGAAACTATA-1	10445	3768	d21_bleo_1	0.680756	Large Airway
CCATATTGGATCATGA-1	3228	12960	d21_bleo_1	-0.474035	Normal Alveolar and Other
CCATCATAAGAACAGG-1	1442	3222	d21_bleo_1	-1.24754	Large Airway
CCATCCATACCAAGTC-1	3732	10271	d21_bleo_1	0.0344454	Normal Alveolar and Other
CCATCGCAGTTAAACT-1	9949	7849	d21_bleo_1	-0.798196	Normal Alveolar and Other
CCATCTTGTTCACAAT-1	2519	9980	d21_bleo_1	-2.52755	Normal Alveolar and Other
CCATGCCTGTTTAGTA-1	7358	8759	d21_bleo_1	0.0732058	Suspect Fibrosis/Fibroplasia
CCATGCTCTGCAGGAA-1	4941	9767	d21_bleo_1	-0.270419	Suspect Fibrosis/Fibroplasia
CCATGGCCCTTGTACC-1	6856	11845	d21_bleo_1	0.467775	Suspect Fibrosis/Fibroplasia
CCATTAGCGATAATCC-1	6845	9856	d21_bleo_1	-0.0406786	Large Airway
CCATTCCCTGCCCACA-1	7020	10153	d21_bleo_1	0.68569	Large Airway
CCATTGTTTCCTCCAT-1	6280	1802	d21_bleo_1	0.240438	Suspect Fibrosis/Fibroplasia
CCATTTCTACCTATTA-1	10809	6949	d21_bleo_1	-1.54261	Blood Vessel
CCCAAACATGCTGCTC-1	7165	5278	d21_bleo_1	0.565205	Large Airway
CCCAACATACGTCGCG-1	8753	10541	d21_bleo_1	0.587173	Suspect Fibrosis/Fibroplasia
CCCAACCACACTAACA-1	2678	7492	d21_bleo_1	0.508726	Normal Alveolar and Other
CCCAAGAATGCACGGT-1	1627	5310	d21_bleo_1	-0.303252	Normal Alveolar and Other
CCCAAGACAGAGTATG-1	1994	9087	d21_bleo_1	-0.652295	Normal Alveolar and Other
CCCAAGTCATTACACT-1	13045	4449	d21_bleo_1	0.21873	Suspect Fibrosis/Fibroplasia
CCCAATGAGATTTGCA-1	11692	10027	d21_bleo_1	0.749923	Suspect Fibrosis/Fibroplasia
CCCAATTTCACAACTT-1	8061	10744	d21_bleo_1	1.07852	Suspect Fibrosis/Fibroplasia
CCCACTCCACGGTATC-1	9809	13718	d21_bleo_1	0.716949	Suspect Fibrosis/Fibroplasia
CCCAGGAAGAATTCGA-1	14100	7427	d21_bleo_1	0.236717	Suspect Fibrosis/Fibroplasia
CCCAGGTCTGAAGGCT-1	10440	2972	d21_bleo_1	0.648567	Suspect Fibrosis/Fibroplasia
CCCAGTAAACTTGGGA-1	10323	12820	d21_bleo_1	0.356802	Large Airway
CCCAGTTAAGGCGCCG-1	8553	5867	d21_bleo_1	0.392474	Suspect Fibrosis/Fibroplasia
CCCATATAGGTCGATT-1	12514	2363	d21_bleo_1	0.297694	Suspect Fibrosis/Fibroplasia
CCCATTATTGTATCCT-1	13723	2058	d21_bleo_1	-0.52933	Normal Alveolar and Other
CCCGAAGTTTCGCGAA-1	9112	12926	d21_bleo_1	1.18011	Suspect Fibrosis/Fibroplasia
CCCGACCATAGTCCGC-1	4750	6685	d21_bleo_1	0.226327	Normal Alveolar and Other
CCCGATAGCCTCGCCT-1	7662	1396	d21_bleo_1	0.280012	Suspect Fibrosis/Fibroplasia
CCCGCAGCGCGAACTA-1	9773	7352	d21_bleo_1	-1.49515	Suspect Fibrosis/Fibroplasia
CCCGCAGGGCCCAAAG-1	3190	6196	d21_bleo_1	-1.05585	Large Airway
CCCGCCATGCTCCCGT-1	4596	9968	d21_bleo_1	-2.96788	Normal Alveolar and Other
CCCGCGCAATGCACCC-1	4606	11758	d21_bleo_1	0.213806	Suspect Fibrosis/Fibroplasia
CCCGCTAGAGGGTTAA-1	1284	5908	d21_bleo_1	0.296509	Normal Alveolar and Other
CCCGCTTGCCCTCGTC-1	1654	10084	d21_bleo_1	-2.07035	Normal Alveolar and Other
CCCGGCACGTGTCAGG-1	14425	3646	d21_bleo_1	-1.43273	Suspect Fibrosis/Fibroplasia
CCCGGCTAGGTGAGAA-1	3060	13856	d21_bleo_1	0.62766	Normal Alveolar and Other
CCCGGTGGAAGAACCT-1	5645	11951	d21_bleo_1	0.80261	Suspect Fibrosis/Fibroplasia
CCCGGTGTATCGGAAT-1	10493	12322	d21_bleo_1	0.965277	Suspect Fibrosis/Fibroplasia
CCCGTAAGTCTAGGCC-1	8237	11240	d21_bleo_1	1.26338	Suspect Fibrosis/Fibroplasia
CCCGTCAGCGTCTGAC-1	5282	8969	d21_bleo_1	0.524387	Suspect Fibrosis/Fibroplasia
CCCGTGAGGGCGGTGA-1	8943	13623	d21_bleo_1	0.763865	Suspect Fibrosis/Fibroplasia
CCCTACTTGAACAATG-1	13397	5442	d21_bleo_1	0.923262	Suspect Fibrosis/Fibroplasia
CCCTAGGCAACAAGAG-1	9463	13720	d21_bleo_1	1.01406	Suspect Fibrosis/Fibroplasia
CCCTAGTGTCAGGTGT-1	3050	12065	d21_bleo_1	-1.16092	Normal Alveolar and Other
CCCTATGTAGAGCAGA-1	11701	11618	d21_bleo_1	0.384575	Large Airway
CCCTCAAGCTCTTAGT-1	4789	13647	d21_bleo_1	0.0265044	Normal Alveolar and Other
CCCTCATTCTGGAATT-1	4075	9672	d21_bleo_1	-0.929734	Normal Alveolar and Other
CCCTCGGGAGCCTTGT-1	1644	8294	d21_bleo_1	1.0176	Normal Alveolar and Other
CCCTGACTAACAAATT-1	7900	12834	d21_bleo_1	0.401172	Blood Vessel
CCCTGATGTAACTCGT-1	3744	12459	d21_bleo_1	-0.0186635	Normal Alveolar and Other
CCCTGCCCAATCCGCT-1	8415	12134	d21_bleo_1	1.18446	Suspect Fibrosis/Fibroplasia
CCCTGCGCTACGCATA-1	7201	11644	d21_bleo_1	0.889533	Suspect Fibrosis/Fibroplasia
CCCTGGCTGTTCCTTC-1	9462	13521	d21_bleo_1	0.983416	Suspect Fibrosis/Fibroplasia
CCCTGGGAGGGATCCT-1	14443	6828	d21_bleo_1	-0.990962	Normal Alveolar and Other
CCCTGGTATGGGCGGC-1	2328	6897	d21_bleo_1	-0.317182	Normal Alveolar and Other
CCCTGTTGGCAAAGAC-1	3402	13058	d21_bleo_1	-0.576367	Normal Alveolar and Other
CCCTTCTCGTACGCGA-1	1656	10482	d21_bleo_1	-0.138425	Normal Alveolar and Other
CCCTTTAATGGAGTTC-1	12172	3161	d21_bleo_1	-0.622948	Normal Alveolar and Other
CCCTTTGACAGGTCTT-1	9952	8445	d21_bleo_1	-0.0461828	Suspect Fibrosis/Fibroplasia
CCGAAAGTGGTGAGCA-1	4257	11362	d21_bleo_1	-0.717132	Normal Alveolar and Other
CCGAACCTTCCCGGCC-1	9771	6954	d21_bleo_1	-1.5452	Normal Alveolar and Other
CCGAAGCATTGACCAA-1	11885	13507	d21_bleo_1	0.511218	Suspect Fibrosis/Fibroplasia
CCGAAGGGCGTACCGC-1	6279	1603	d21_bleo_1	0.14641	Suspect Fibrosis/Fibroplasia
CCGAAGTATATTGTTC-1	5125	11855	d21_bleo_1	-1.62985	Suspect Fibrosis/Fibroplasia
CCGACAAACACATGAG-1	4092	12656	d21_bleo_1	-1.7704	Normal Alveolar and Other
CCGACAAAGGGAGTGC-1	7030	11943	d21_bleo_1	1.09772	Suspect Fibrosis/Fibroplasia
CCGACAATAGGCCGCC-1	11133	2968	d21_bleo_1	-1.5114	Normal Alveolar and Other
CCGACGGGCATGAGGT-1	10661	11425	d21_bleo_1	0.31124	Large Airway
CCGACGTAAACACAAC-1	3526	4404	d21_bleo_1	0.78671	NA
CCGACTCGCATAGTCT-1	1980	6501	d21_bleo_1	-1.3525	Normal Alveolar and Other
CCGAGAAGTCGCATAA-1	9228	2879	d21_bleo_1	-0.420222	Large Airway
CCGAGCTGTGCTTGTC-1	4382	2907	d21_bleo_1	-0.954646	Large Airway
CCGAGGGATGTTAGGC-1	2334	7892	d21_bleo_1	-3.22369	Normal Alveolar and Other
CCGATATGACGTAAGG-1	10777	1379	d21_bleo_1	-0.169295	Normal Alveolar and Other
CCGATCTCAACCTTAT-1	7677	3982	d21_bleo_1	0.348555	Blood Vessel
CCGATCTTAAGAGGCT-1	2992	1920	d21_bleo_1	-0.700274	Normal Alveolar and Other
CCGATTGGTCAATGAA-1	1621	4315	d21_bleo_1	0.261214	NA
CCGCACAAAGACCAAC-1	7518	6470	d21_bleo_1	1.42504	Suspect Fibrosis/Fibroplasia
CCGCACACGAACGTGT-1	9049	1786	d21_bleo_1	0.121816	Large Airway
CCGCACGTGACCTCGG-1	6162	11451	d21_bleo_1	0.678363	Suspect Fibrosis/Fibroplasia
CCGCACTTGCAATGAC-1	13212	3354	d21_bleo_1	0.163818	Large Airway
CCGCATGTGGTACGAT-1	10985	7445	d21_bleo_1	-0.431592	Normal Alveolar and Other
CCGCCACCACAATCCA-1	1985	7496	d21_bleo_1	-1.07973	Normal Alveolar and Other
CCGCCGGTCAACACAC-1	3549	8581	d21_bleo_1	-0.303147	Normal Alveolar and Other
CCGCCGTTGAGGATAA-1	9051	2184	d21_bleo_1	0.0585159	Large Airway
CCGCCTGCGAATTGGT-1	3872	4402	d21_bleo_1	0.467378	NA
CCGCCTTGCGATGTCG-1	8768	13326	d21_bleo_1	0.778398	Suspect Fibrosis/Fibroplasia
CCGCGATTTGGTAGGT-1	8075	13131	d21_bleo_1	0.356356	Large Airway
CCGCGCAAGATACCCA-1	12232	13704	d21_bleo_1	1.36346	Suspect Fibrosis/Fibroplasia
CCGCGGAATGCGTCAC-1	10131	9538	d21_bleo_1	0.692447	Suspect Fibrosis/Fibroplasia
CCGCGGGTACGAAGAA-1	6854	11447	d21_bleo_1	1.08921	Suspect Fibrosis/Fibroplasia
CCGCGTAGGTAAGGGC-1	6510	11847	d21_bleo_1	-0.671787	Normal Alveolar and Other
CCGCTATCAGCACCAG-1	9083	7754	d21_bleo_1	0.0913855	Blood Vessel
CCGCTCCAGGGCGATC-1	13579	7132	d21_bleo_1	-0.0701228	Suspect Fibrosis/Fibroplasia
CCGCTCTTCCGAACTA-1	12178	4156	d21_bleo_1	0.634563	Suspect Fibrosis/Fibroplasia
CCGCTGGTGCCATTCA-1	2327	6698	d21_bleo_1	-1.03672	Normal Alveolar and Other
CCGCTTACCTCACTCT-1	9445	10537	d21_bleo_1	0.264458	Suspect Fibrosis/Fibroplasia
CCGCTTCGCGGTTAAC-1	1655	10283	d21_bleo_1	-0.312628	Normal Alveolar and Other
CCGCTTGCTGACATGG-1	5939	2799	d21_bleo_1	0.203557	Suspect Fibrosis/Fibroplasia
CCGGAAGTGCAATATG-1	14251	3547	d21_bleo_1	-0.442328	Normal Alveolar and Other
CCGGAAGTTATCAGTC-1	9739	1384	d21_bleo_1	0.53902	Suspect Fibrosis/Fibroplasia
CCGGAATGGTTTCAGT-1	5466	10858	d21_bleo_1	-1.8321	Suspect Fibrosis/Fibroplasia
CCGGAGCGTACTTTCT-1	11337	8438	d21_bleo_1	-1.09638	Large Airway
CCGGAGGTCTTATGGT-1	4379	2310	d21_bleo_1	0.403512	Normal Alveolar and Other
CCGGCACGACCGTTTC-1	7325	2990	d21_bleo_1	0.575218	Suspect Fibrosis/Fibroplasia
CCGGCCGCGAGCATAT-1	11367	13809	d21_bleo_1	1.06863	Suspect Fibrosis/Fibroplasia
CCGGCGCATATTGGAT-1	3722	8481	d21_bleo_1	-0.00922781	Normal Alveolar and Other
CCGGCGTGAGACTCTG-1	9458	12924	d21_bleo_1	0.979438	Suspect Fibrosis/Fibroplasia
CCGGGACCCGCAGAGA-1	4070	8877	d21_bleo_1	-0.697263	Normal Alveolar and Other
CCGGGCGGTCTCGTCA-1	6826	6474	d21_bleo_1	1.33153	Suspect Fibrosis/Fibroplasia
CCGGGCTGCTCCATAC-1	7512	5475	d21_bleo_1	0.674069	Suspect Fibrosis/Fibroplasia
CCGGGTTCGAGGTTAC-1	7889	10844	d21_bleo_1	1.306	Suspect Fibrosis/Fibroplasia
CCGGTAATGGCTAGTC-1	7843	2688	d21_bleo_1	0.823917	Suspect Fibrosis/Fibroplasia
CCGGTTTGTAATTGTG-1	10998	9832	d21_bleo_1	0.814715	Large Airway
CCGTAAGTTGGTCCCA-1	6998	6373	d21_bleo_1	0.970627	Suspect Fibrosis/Fibroplasia
CCGTACCCAAGCGCCA-1	3388	10671	d21_bleo_1	-0.467893	Normal Alveolar and Other
CCGTAGGAAATCCCTG-1	11660	4457	d21_bleo_1	0.104445	Normal Alveolar and Other
CCGTATTAGCGCAGTT-1	4210	3007	d21_bleo_1	-0.235042	Normal Alveolar and Other
CCGTGAGGCATTCATG-1	7493	2093	d21_bleo_1	0.0978101	Suspect Fibrosis/Fibroplasia
CCGTGCCCATGACGGC-1	3380	9278	d21_bleo_1	-3.0672	Normal Alveolar and Other
CCGTGGAACGATCCAA-1	5424	3498	d21_bleo_1	-0.347167	Large Airway
CCGTGTTAAATTCCAT-1	9617	10437	d21_bleo_1	0.508633	Suspect Fibrosis/Fibroplasia
CCGTTACGTTAGAACA-1	4742	5292	d21_bleo_1	0.362491	Suspect Fibrosis/Fibroplasia
CCGTTCCGAATCTCGG-1	8241	11837	d21_bleo_1	1.30121	Suspect Fibrosis/Fibroplasia
CCTAAACAGGGTCCGT-1	1299	8495	d21_bleo_1	-0.920741	Normal Alveolar and Other
CCTAAAGGCTGACGCT-1	3707	5895	d21_bleo_1	0.531947	Normal Alveolar and Other
CCTAAATTAACGGTTC-1	8561	7260	d21_bleo_1	0.475887	Suspect Fibrosis/Fibroplasia
CCTAAATTGTATCCTA-1	10266	2675	d21_bleo_1	1.27936	Suspect Fibrosis/Fibroplasia
CCTAACCCAAACAAGT-1	9760	5164	d21_bleo_1	1.50736	Suspect Fibrosis/Fibroplasia
CCTAACTAAGGCTCTA-1	4912	4794	d21_bleo_1	1.04612	NA
CCTACAAGTCCGGAAT-1	2829	3612	d21_bleo_1	-0.99616	Large Airway
CCTACATTCACAGACG-1	10138	10732	d21_bleo_1	0.961436	Suspect Fibrosis/Fibroplasia
CCTACGCGACCTTACA-1	1797	4811	d21_bleo_1	-0.696932	Normal Alveolar and Other
CCTACGGCTCAGTCGA-1	4081	10866	d21_bleo_1	-2.71855	Normal Alveolar and Other
CCTACTCAACACGATT-1	12166	2166	d21_bleo_1	-1.13426	Normal Alveolar and Other
CCTACTGCGGCGGCCA-1	5067	1510	d21_bleo_1	-0.967363	Normal Alveolar and Other
CCTACTGCTTACACTT-1	5976	9164	d21_bleo_1	0.835742	Suspect Fibrosis/Fibroplasia
CCTAGGCGTAGCGATC-1	7511	5276	d21_bleo_1	0.448745	NA
CCTAGGTAAAGGTAGC-1	10151	12920	d21_bleo_1	0.382378	Normal Alveolar and Other
CCTAGTTAGTCGCATG-1	3367	6891	d21_bleo_1	-0.394605	Normal Alveolar and Other
CCTATAATGAGTGCCC-1	10803	5954	d21_bleo_1	-2.02191	Blood Vessel
CCTATACCGTCCTGTC-1	10824	9535	d21_bleo_1	-0.200315	Suspect Fibrosis/Fibroplasia
CCTATATCGTGTCACG-1	11709	13011	d21_bleo_1	1.14195	Blood Vessel
CCTATATTTGTCCTGG-1	12031	8831	d21_bleo_1	0.666015	Large Airway
CCTATCTATATCGGAA-1	4575	6387	d21_bleo_1	0.294449	Normal Alveolar and Other
CCTATGAAGTGGTGCC-1	7671	2988	d21_bleo_1	0.897373	Suspect Fibrosis/Fibroplasia
CCTATGGCTCCTAGTG-1	12047	11616	d21_bleo_1	0.755454	Suspect Fibrosis/Fibroplasia
CCTATGGGTTACCGTC-1	6310	7173	d21_bleo_1	0.211355	Suspect Fibrosis/Fibroplasia
CCTATGGTCAAAGCTG-1	13061	7234	d21_bleo_1	0.264492	Suspect Fibrosis/Fibroplasia
CCTATGTCCACTCCAC-1	12009	4853	d21_bleo_1	1.01665	Suspect Fibrosis/Fibroplasia
CCTATTATTCCGGCCG-1	12578	13702	d21_bleo_1	1.1999	Suspect Fibrosis/Fibroplasia
CCTCAACGATCGCTGT-1	10330	14013	d21_bleo_1	0.543734	Suspect Fibrosis/Fibroplasia
CCTCACCAATCTTGAC-1	4253	10567	d21_bleo_1	-1.48306	Normal Alveolar and Other
CCTCACCTGAGGGAGC-1	6119	3892	d21_bleo_1	0.539517	Suspect Fibrosis/Fibroplasia
CCTCACCTTAGCATCG-1	5948	4390	d21_bleo_1	1.2192	Suspect Fibrosis/Fibroplasia
CCTCACGTCAGCTAAT-1	11646	1871	d21_bleo_1	-4.16473	NA
CCTCATGCAGCTACGA-1	3044	11071	d21_bleo_1	-0.10628	Normal Alveolar and Other
CCTCCCGACAATCCCT-1	2852	7789	d21_bleo_1	-2.57828	Normal Alveolar and Other
CCTCCGACAATTCAAG-1	7023	10750	d21_bleo_1	1.07989	Suspect Fibrosis/Fibroplasia
CCTCCTGTTGTGTCGT-1	12006	4455	d21_bleo_1	0.185561	Suspect Fibrosis/Fibroplasia
CCTCGAAGTGGACGGG-1	3886	6988	d21_bleo_1	0.229265	Normal Alveolar and Other
CCTCGACCCACTGCCT-1	1808	6801	d21_bleo_1	-0.471048	Normal Alveolar and Other
CCTCGCCAGCAAATTA-1	4404	6686	d21_bleo_1	-0.61933	Large Airway
CCTCGCGCGATATAGG-1	4911	4595	d21_bleo_1	0.683848	NA
CCTCGGACCGGGATAG-1	8378	5570	d21_bleo_1	-0.106058	NA
CCTCGGATGCTACCTG-1	6863	13038	d21_bleo_1	0.615391	Suspect Fibrosis/Fibroplasia
CCTCGGTTTCCTTGCC-1	13424	10216	d21_bleo_1	0.735678	Suspect Fibrosis/Fibroplasia
CCTCGTTACGCCTGTT-1	2134	3218	d21_bleo_1	-1.05683	Normal Alveolar and Other
CCTCTAATCTGCCAAG-1	5270	6781	d21_bleo_1	-0.902362	Normal Alveolar and Other
CCTCTATCGATTAGCA-1	10315	11427	d21_bleo_1	0.924064	Suspect Fibrosis/Fibroplasia
CCTCTCTCCCATCTAG-1	7194	10450	d21_bleo_1	0.797447	Suspect Fibrosis/Fibroplasia
CCTCTGGCCTAGACGG-1	3884	6590	d21_bleo_1	-0.858214	Large Airway
CCTCTGTACTATTCTA-1	10469	7945	d21_bleo_1	-2.01686	Suspect Fibrosis/Fibroplasia
CCTGAACGATATATTC-1	7686	5574	d21_bleo_1	-0.399617	Large Airway
CCTGAATATTTACATA-1	5271	6980	d21_bleo_1	0.514577	Suspect Fibrosis/Fibroplasia
CCTGACAAACTCGCGC-1	4617	13747	d21_bleo_1	-0.588745	Normal Alveolar and Other
CCTGACCACCGATGGT-1	9084	7953	d21_bleo_1	0.801549	Suspect Fibrosis/Fibroplasia
CCTGACGCAACCTTTA-1	1800	5408	d21_bleo_1	-2.37284	Normal Alveolar and Other
CCTGATTCGCGAAGAA-1	14258	4741	d21_bleo_1	0.539117	Suspect Fibrosis/Fibroplasia
CCTGCCCGTTGTCTAG-1	7383	13135	d21_bleo_1	1.09601	Suspect Fibrosis/Fibroplasia
CCTGCGATAGAACTGT-1	2704	12067	d21_bleo_1	-1.28834	Normal Alveolar and Other
CCTGCGTTCTACGCTT-1	6861	12641	d21_bleo_1	0.61713	Suspect Fibrosis/Fibroplasia
CCTGCTACAACCATAC-1	14596	3346	d21_bleo_1	-3.43015	NA
CCTGCTATTTGAGAAG-1	5802	9066	d21_bleo_1	1.10634	Suspect Fibrosis/Fibroplasia
CCTGGAAACGTTCTGC-1	8016	2787	d21_bleo_1	0.156149	Large Airway
CCTGGTCGAATGTGGG-1	11502	7144	d21_bleo_1	-0.149755	Normal Alveolar and Other
CCTGTAAGACATGATA-1	7711	9950	d21_bleo_1	0.508782	Suspect Fibrosis/Fibroplasia
CCTGTACTCACGCCCA-1	8240	11638	d21_bleo_1	0.886194	Suspect Fibrosis/Fibroplasia
CCTGTCACCCGGGCTC-1	6312	7372	d21_bleo_1	0.719398	Suspect Fibrosis/Fibroplasia
CCTGTCCCTCACGTTA-1	7496	2690	d21_bleo_1	0.303873	Suspect Fibrosis/Fibroplasia
CCTGTCGCCCGTAAAT-1	7526	7862	d21_bleo_1	0.936892	Suspect Fibrosis/Fibroplasia
CCTGTGAAACCGTAAC-1	7214	13832	d21_bleo_1	1.30255	Suspect Fibrosis/Fibroplasia
CCTGTGCGGATTGTAA-1	1794	4215	d21_bleo_1	0.883862	NA
CCTGTTCAACCTCGGG-1	13589	8922	d21_bleo_1	0.138122	Suspect Fibrosis/Fibroplasia
CCTGTTTGAAGACACG-1	11315	4658	d21_bleo_1	0.411933	Blood Vessel
CCTTAAGTACGCAATT-1	14256	4343	d21_bleo_1	0.137926	Suspect Fibrosis/Fibroplasia
CCTTCAGTTAAAGTGA-1	11861	9330	d21_bleo_1	0.849328	Suspect Fibrosis/Fibroplasia
CCTTCGTATAGAATCC-1	13238	7929	d21_bleo_1	0.413221	Suspect Fibrosis/Fibroplasia
CCTTCTTGATCCAGTG-1	4577	6785	d21_bleo_1	0.641224	Normal Alveolar and Other
CCTTGACCACTTTATT-1	10788	3169	d21_bleo_1	-0.924968	Normal Alveolar and Other
CCTTTAAGGGAGCACT-1	11340	9034	d21_bleo_1	0.69371	Suspect Fibrosis/Fibroplasia
CCTTTCAATGAAGAAA-1	5603	4591	d21_bleo_1	0.245347	Large Airway
CCTTTGAATTATGGCT-1	11365	13411	d21_bleo_1	0.604659	Suspect Fibrosis/Fibroplasia
CGAAACATAGATGGCA-1	3191	6395	d21_bleo_1	-0.883253	Large Airway
CGAAACGCAATTCATG-1	8408	10742	d21_bleo_1	1.32302	Suspect Fibrosis/Fibroplasia
CGAACAGTATGGGCGT-1	9930	4467	d21_bleo_1	0.914912	Suspect Fibrosis/Fibroplasia
CGAACATAGTCAGAAA-1	2823	2617	d21_bleo_1	-0.475085	Normal Alveolar and Other
CGAACCCGCATGCGTC-1	9783	9143	d21_bleo_1	1.01572	Suspect Fibrosis/Fibroplasia
CGAACGCCCAGTGCCG-1	3714	7088	d21_bleo_1	0.294184	Normal Alveolar and Other
CGAACGGCCGGACAAC-1	9456	12526	d21_bleo_1	1.10473	Suspect Fibrosis/Fibroplasia
CGAAGACGGTGAGTGC-1	7040	13734	d21_bleo_1	1.06461	Suspect Fibrosis/Fibroplasia
CGAAGACTGCCCGGGA-1	1303	9290	d21_bleo_1	0.119323	Normal Alveolar and Other
CGAAGATCAGTTTCAT-1	14098	7029	d21_bleo_1	0.370733	Suspect Fibrosis/Fibroplasia
CGAAGCTATAAATTCA-1	4559	3602	d21_bleo_1	-0.486063	Large Airway
CGAAGTTGCTCTGTGT-1	7022	10551	d21_bleo_1	0.839762	Suspect Fibrosis/Fibroplasia
CGAATCTGCTCGACGC-1	12048	11815	d21_bleo_1	0.50827	Suspect Fibrosis/Fibroplasia
CGAATTACATGGTGTT-1	1623	4713	d21_bleo_1	-1.45206	Suspect Fibrosis/Fibroplasia
CGAATTCCCGGTTCAA-1	12854	1367	d21_bleo_1	0.630993	Suspect Fibrosis/Fibroplasia
CGACACCGCTTAAGGA-1	2994	2318	d21_bleo_1	-0.263245	Normal Alveolar and Other
CGACACGCTCCGACAG-1	9238	4670	d21_bleo_1	-0.402433	Blood Vessel
CGACACGGATGCCCAC-1	2470	1426	d21_bleo_1	-0.380078	Normal Alveolar and Other
CGACAGTTCGCGTTAT-1	7537	9852	d21_bleo_1	0.395365	Suspect Fibrosis/Fibroplasia
CGACATGCGATCTTCT-1	2679	7691	d21_bleo_1	-2.55719	Normal Alveolar and Other
CGACGCATCCGTACCT-1	9978	13021	d21_bleo_1	-0.510867	Large Airway
CGACTCAGGATGTTAT-1	5261	5190	d21_bleo_1	0.259623	Suspect Fibrosis/Fibroplasia
CGACTCGGTACACGGT-1	3165	1820	d21_bleo_1	-0.279494	Normal Alveolar and Other
CGACTTTGTATAGCCT-1	6980	3191	d21_bleo_1	0.532313	Suspect Fibrosis/Fibroplasia
CGAGACCCTAGAGTGT-1	8738	7955	d21_bleo_1	0.705492	Suspect Fibrosis/Fibroplasia
CGAGACTACTGCTGCT-1	13736	4246	d21_bleo_1	0.785874	Suspect Fibrosis/Fibroplasia
CGAGAGATGTGAACCT-1	6308	6775	d21_bleo_1	1.47502	Suspect Fibrosis/Fibroplasia
CGAGAGCGCGTAGATA-1	9114	13324	d21_bleo_1	1.00629	Suspect Fibrosis/Fibroplasia
CGAGAGCTTTCACTAC-1	12357	5249	d21_bleo_1	0.906745	Suspect Fibrosis/Fibroplasia
CGAGAGGGTAGCCGCG-1	10963	3665	d21_bleo_1	-0.00954982	Blood Vessel
CGAGATGTTGCCTATA-1	1658	10880	d21_bleo_1	-0.127463	Normal Alveolar and Other
CGAGCACTTCAAGTTT-1	5297	11555	d21_bleo_1	0.10139	Normal Alveolar and Other
CGAGCCGAGCACTCGA-1	3232	13755	d21_bleo_1	0.679836	Normal Alveolar and Other
CGAGCGTTGATCAGCC-1	3381	9477	d21_bleo_1	-0.755458	Normal Alveolar and Other
CGAGCTGGGCTTTAGG-1	4235	7384	d21_bleo_1	-1.8126	Normal Alveolar and Other
CGAGGAGCTTCCATAT-1	5245	2405	d21_bleo_1	0.397431	NA
CGAGGATCGGGAACGA-1	6110	2300	d21_bleo_1	0.559585	NA
CGAGGCCAGGCATTGG-1	3741	11863	d21_bleo_1	0.468179	Normal Alveolar and Other
CGAGGCTAAATATGGC-1	6309	6974	d21_bleo_1	1.42664	Suspect Fibrosis/Fibroplasia
CGAGGGACTGCGGTCG-1	7863	6269	d21_bleo_1	1.11125	Suspect Fibrosis/Fibroplasia
CGAGTACTAAAGAGGA-1	9099	10539	d21_bleo_1	0.999946	Suspect Fibrosis/Fibroplasia
CGAGTGAAGGTACCAG-1	10833	11126	d21_bleo_1	0.530503	Suspect Fibrosis/Fibroplasia
CGAGTGCTATAGTTCG-1	3040	10275	d21_bleo_1	-2.05203	Normal Alveolar and Other
CGAGTTCTGTCCCACC-1	5955	5584	d21_bleo_1	0.491722	Suspect Fibrosis/Fibroplasia
CGAGTTTATCGGACTG-1	7681	4778	d21_bleo_1	0.695891	NA
CGATAACCAATTTGAG-1	2299	1725	d21_bleo_1	0.397783	Normal Alveolar and Other
CGATAATACTCAGGTT-1	8706	2385	d21_bleo_1	-0.399814	Large Airway
CGATACCTCGCGGACA-1	8226	9251	d21_bleo_1	-0.0802301	Normal Alveolar and Other
CGATAGTCGTACTGCA-1	12703	5247	d21_bleo_1	0.261005	Suspect Fibrosis/Fibroplasia
CGATATTAGCCGCAGG-1	2522	10576	d21_bleo_1	0.126485	Normal Alveolar and Other
CGATCATTAGAGGCAC-1	3338	1918	d21_bleo_1	-1.39195	Normal Alveolar and Other
CGATCCACCATTGTTG-1	13761	8623	d21_bleo_1	0.422815	Suspect Fibrosis/Fibroplasia
CGATCCGACCCAGTGC-1	7879	9054	d21_bleo_1	0.891092	Suspect Fibrosis/Fibroplasia
CGATCCTCGCAACATA-1	12730	10021	d21_bleo_1	-0.505715	Large Airway
CGATCGAGAAGCACCA-1	14101	7626	d21_bleo_1	0.0742109	Suspect Fibrosis/Fibroplasia
CGATCTGTTGGAGGAC-1	9278	11632	d21_bleo_1	0.907546	Suspect Fibrosis/Fibroplasia
CGATGGACCCTACGCC-1	5084	4494	d21_bleo_1	0.196854	NA
CGATGTTGTTATCTAC-1	11362	12814	d21_bleo_1	0.462749	Suspect Fibrosis/Fibroplasia
CGATTCGCCTGGCTGC-1	11154	6748	d21_bleo_1	-0.379021	Normal Alveolar and Other
CGCAATCGATCATTAG-1	5484	14041	d21_bleo_1	1.17374	Normal Alveolar and Other
CGCAATTACTTTCGGT-1	5292	10760	d21_bleo_1	0.450936	Suspect Fibrosis/Fibroplasia
CGCAATTAGGGTAATA-1	6151	9661	d21_bleo_1	-0.905702	Large Airway
CGCAATTCTACAATAA-1	5814	11254	d21_bleo_1	0.959631	Suspect Fibrosis/Fibroplasia
CGCACATGTCCACTAC-1	8031	5373	d21_bleo_1	-0.0047011	NA
CGCACGTCTGTTTATG-1	13081	10815	d21_bleo_1	-0.51469	Normal Alveolar and Other
CGCAGAAACATTTGCG-1	2682	8288	d21_bleo_1	0.248191	Normal Alveolar and Other
CGCAGATCTTCACCCG-1	5593	2801	d21_bleo_1	-0.829699	Normal Alveolar and Other
CGCAGTTCTATCTTTC-1	14419	2651	d21_bleo_1	-3.31814	NA
CGCATCATGGCTTCAG-1	2840	5601	d21_bleo_1	0.498011	Normal Alveolar and Other
CGCATCCATCAGCCAG-1	6111	2499	d21_bleo_1	0.186755	NA
CGCATGCCGAATGCGT-1	12876	5146	d21_bleo_1	-0.624113	Large Airway
CGCATGGTGCGATGCT-1	8216	7461	d21_bleo_1	0.845711	Suspect Fibrosis/Fibroplasia
CGCCAAGAAGCCGAGT-1	8070	12335	d21_bleo_1	0.247073	Large Airway
CGCCACCCGCATTAAC-1	2359	12268	d21_bleo_1	-2.08636	Normal Alveolar and Other
CGCCATCCGATTATGA-1	5439	6084	d21_bleo_1	0.0617902	Normal Alveolar and Other
CGCCCAGCACGCCTAG-1	11513	8934	d21_bleo_1	0.513554	Suspect Fibrosis/Fibroplasia
CGCCCAGCGTTTCACG-1	12529	5148	d21_bleo_1	0.304948	Suspect Fibrosis/Fibroplasia
CGCCCGCTTCCGTACA-1	4400	6090	d21_bleo_1	-0.0777516	Normal Alveolar and Other
CGCCCTTACATCCACC-1	1275	4317	d21_bleo_1	0.197423	NA
CGCCCTTGAAGGCTGA-1	5473	12052	d21_bleo_1	1.20874	Suspect Fibrosis/Fibroplasia
CGCCGACTATTCGCTA-1	7385	13533	d21_bleo_1	0.0859818	Large Airway
CGCCGCCCATGCCTGT-1	8033	5771	d21_bleo_1	0.962033	Suspect Fibrosis/Fibroplasia
CGCCGGTGTCGCAGTA-1	2816	1424	d21_bleo_1	0.433455	Normal Alveolar and Other
CGCCGTCTACCCATCG-1	7838	1893	d21_bleo_1	-0.119131	Blood Vessel
CGCCTGGCCTACGTAA-1	8411	11339	d21_bleo_1	0.851264	Suspect Fibrosis/Fibroplasia
CGCCTTTAGCATGCTC-1	9052	2383	d21_bleo_1	-0.235064	Large Airway
CGCGAAGTGGCATACT-1	12352	4453	d21_bleo_1	0.960293	Suspect Fibrosis/Fibroplasia
CGCGACACTGCGCAGC-1	5477	12847	d21_bleo_1	0.432748	Suspect Fibrosis/Fibroplasia
CGCGAGAGGGACTTGT-1	4038	3307	d21_bleo_1	-1.19851	Normal Alveolar and Other
CGCGAGTCTGCCGGGT-1	10319	12024	d21_bleo_1	0.928546	Suspect Fibrosis/Fibroplasia
CGCGCAAATGTCCAGA-1	11009	11622	d21_bleo_1	0.634682	Suspect Fibrosis/Fibroplasia
CGCGCAAGGAACTACA-1	2179	11175	d21_bleo_1	0.522488	Normal Alveolar and Other
CGCGCATGTTTGATTG-1	9953	8644	d21_bleo_1	-2.13526	Suspect Fibrosis/Fibroplasia
CGCGCCCGACTTAATA-1	4922	6584	d21_bleo_1	-0.622681	Normal Alveolar and Other
CGCGGCAGTATTACGG-1	3398	12461	d21_bleo_1	-2.69357	Normal Alveolar and Other
CGCGGCTCAACTTGAA-1	8718	4374	d21_bleo_1	-1.10326	Blood Vessel
CGCGGGAATTAGGCAG-1	6131	6080	d21_bleo_1	0.829255	Blood Vessel
CGCGGGAATTCCTTTC-1	13744	5639	d21_bleo_1	0.00966054	Large Airway
CGCGGTAAGTCTAGCT-1	6456	2298	d21_bleo_1	0.627181	NA
CGCGGTACGGTATACA-1	11994	2267	d21_bleo_1	-1.55397	Normal Alveolar and Other
CGCGGTCACAAACCAA-1	4386	3504	d21_bleo_1	-1.14015	Normal Alveolar and Other
CGCGTACATTCTGGAA-1	2301	2123	d21_bleo_1	-0.162758	Normal Alveolar and Other
CGCGTCATATTAAACC-1	1640	7697	d21_bleo_1	-1.92679	Normal Alveolar and Other
CGCGTGGGCCTGTGTT-1	13444	13797	d21_bleo_1	0.246132	Suspect Fibrosis/Fibroplasia
CGCGTTCATGAAATAC-1	5974	8965	d21_bleo_1	1.09096	Suspect Fibrosis/Fibroplasia
CGCTACCGCCCTATGA-1	1653	9885	d21_bleo_1	-3.36813	Normal Alveolar and Other
CGCTACGGGACATTTA-1	7880	9253	d21_bleo_1	0.414899	Suspect Fibrosis/Fibroplasia
CGCTAGAGACCGCTGC-1	8023	3980	d21_bleo_1	0.462534	Blood Vessel
CGCTATACCGCCCACT-1	3733	10470	d21_bleo_1	0.593751	Normal Alveolar and Other
CGCTATCGTGGCTTTA-1	1952	1528	d21_bleo_1	-1.10399	Normal Alveolar and Other
CGCTATTCAATGTATG-1	4601	10962	d21_bleo_1	-0.61037	Normal Alveolar and Other
CGCTATTCTTAGGCTC-1	7873	8059	d21_bleo_1	0.184185	Suspect Fibrosis/Fibroplasia
CGCTCGACATAATGAT-1	4939	9568	d21_bleo_1	-1.10696	Normal Alveolar and Other
CGCTCTCCGTAGATTA-1	7021	10352	d21_bleo_1	0.430234	Suspect Fibrosis/Fibroplasia
CGCTGAGGACGTCCAA-1	2000	10082	d21_bleo_1	-1.45652	Normal Alveolar and Other
CGCTGGTGACTACCCT-1	9582	4270	d21_bleo_1	0.298344	Large Airway
CGCTGTGACGCCGCAC-1	5631	9365	d21_bleo_1	1.06367	Suspect Fibrosis/Fibroplasia
CGCTGTGTGGATGTTG-1	11517	9730	d21_bleo_1	0.883382	Suspect Fibrosis/Fibroplasia
CGCTTAGTATTGATAC-1	12723	8828	d21_bleo_1	-0.611675	Normal Alveolar and Other
CGCTTATTCCCGGTCG-1	8582	11039	d21_bleo_1	0.980546	Suspect Fibrosis/Fibroplasia
CGCTTCCACTGAAATC-1	4422	9869	d21_bleo_1	-2.90827	Normal Alveolar and Other
CGCTTCGGTCTAAGAC-1	12694	3655	d21_bleo_1	0.0124322	Suspect Fibrosis/Fibroplasia
CGCTTGGACGGATAGA-1	12168	2365	d21_bleo_1	-1.30578	Normal Alveolar and Other
CGCTTTCATACCGGTG-1	3725	9078	d21_bleo_1	-1.89868	Normal Alveolar and Other
CGCTTTCCGCCAAGGT-1	13921	6334	d21_bleo_1	0.276441	Suspect Fibrosis/Fibroplasia
CGCTTTCTTGCATTCG-1	6647	5580	d21_bleo_1	1.28603	Suspect Fibrosis/Fibroplasia
CGGAAAGAATCAAACG-1	11341	9233	d21_bleo_1	0.818748	Suspect Fibrosis/Fibroplasia
CGGAAAGCAAATGTGC-1	4442	13450	d21_bleo_1	-1.16705	Normal Alveolar and Other
CGGAAATTTCACATCC-1	1976	5905	d21_bleo_1	-0.261583	Normal Alveolar and Other
CGGAACGTAAACATAG-1	9439	9542	d21_bleo_1	1.28264	Suspect Fibrosis/Fibroplasia
CGGACCTTTACGTCCC-1	13578	6933	d21_bleo_1	0.0438238	Suspect Fibrosis/Fibroplasia
CGGACGTTACTTGAAG-1	8596	13426	d21_bleo_1	0.887779	Suspect Fibrosis/Fibroplasia
CGGAGCAATTTAATCG-1	10642	8044	d21_bleo_1	-0.465131	Normal Alveolar and Other
CGGAGCATGGCGATCC-1	8042	7362	d21_bleo_1	0.905922	Suspect Fibrosis/Fibroplasia
CGGAGCTTATAACACC-1	3013	5501	d21_bleo_1	-1.77353	Normal Alveolar and Other
CGGAGTCCTAACCTGG-1	1273	3919	d21_bleo_1	0.874707	Suspect Fibrosis/Fibroplasia
CGGATAAGCGGACATG-1	4609	12355	d21_bleo_1	-2.23008	Suspect Fibrosis/Fibroplasia
CGGCAATAAGATCGCC-1	10615	3269	d21_bleo_1	-0.602788	Normal Alveolar and Other
CGGCACCGTTAGCGCC-1	3184	5201	d21_bleo_1	-1.70366	Normal Alveolar and Other
CGGCACTCAAGAAAGT-1	3391	11268	d21_bleo_1	-2.20916	Normal Alveolar and Other
CGGCAGGGTCGGGTTG-1	6815	4683	d21_bleo_1	0.827166	NA
CGGCCACGCACAAAGT-1	7354	8162	d21_bleo_1	0.888828	Suspect Fibrosis/Fibroplasia
CGGCCAGAGCGACCAT-1	12898	9125	d21_bleo_1	0.765217	Suspect Fibrosis/Fibroplasia
CGGCCCAACCTGTAGT-1	6113	2897	d21_bleo_1	0.431126	Suspect Fibrosis/Fibroplasia
CGGCCCAGGTATATCC-1	8713	3579	d21_bleo_1	1.11278	Suspect Fibrosis/Fibroplasia
CGGCGCCATCAATCCC-1	11489	4756	d21_bleo_1	0.240272	Normal Alveolar and Other
CGGCTCTTCGTCGAAC-1	2666	5503	d21_bleo_1	0.181761	Normal Alveolar and Other
CGGCTGAAGGTTACGC-1	1437	2426	d21_bleo_1	-1.05822	Normal Alveolar and Other
CGGCTGCAAGATTAAG-1	1984	7297	d21_bleo_1	0.23365	Normal Alveolar and Other
CGGCTTTGTATGATAA-1	2683	8487	d21_bleo_1	0.284488	Normal Alveolar and Other
CGGGAATTTATGTAAA-1	9082	7555	d21_bleo_1	0.342117	Blood Vessel
CGGGAGCTTCAGTGTA-1	9759	4965	d21_bleo_1	1.39667	Suspect Fibrosis/Fibroplasia
CGGGAGTATACCGCCG-1	4610	12554	d21_bleo_1	1.30493	Suspect Fibrosis/Fibroplasia
CGGGATCAATGTAAGA-1	5278	8174	d21_bleo_1	0.464219	Suspect Fibrosis/Fibroplasia
CGGGCCATAGCCGCAC-1	3743	12260	d21_bleo_1	-0.74837	Normal Alveolar and Other
CGGGCCTTCTTTGTAA-1	8395	8554	d21_bleo_1	0.519584	Suspect Fibrosis/Fibroplasia
CGGGCGATGGATCACG-1	13230	6537	d21_bleo_1	0.511681	Suspect Fibrosis/Fibroplasia
CGGGCTACTTAAATTG-1	2127	2024	d21_bleo_1	-0.152887	Normal Alveolar and Other
CGGGTGTACCCATTTA-1	6820	5479	d21_bleo_1	0.36957	Large Airway
CGGGTTCGGCACGTAT-1	2481	3415	d21_bleo_1	-0.777694	Large Airway
CGGGTTTGTTAGGGCT-1	10958	2671	d21_bleo_1	-0.730734	Normal Alveolar and Other
CGGTACGGCAAACCCA-1	10502	13913	d21_bleo_1	0.188769	Blood Vessel
CGGTACTAGAATCAAA-1	8725	5767	d21_bleo_1	0.615037	Normal Alveolar and Other
CGGTAGAGGTGCAGGT-1	5086	4892	d21_bleo_1	-0.390332	NA
CGGTATAGGTATTAGC-1	3178	4207	d21_bleo_1	-0.301308	Large Airway
CGGTATGGGCACTCTG-1	14267	6332	d21_bleo_1	-1.05263	Normal Alveolar and Other
CGGTCAAGTGGGAACC-1	5785	6082	d21_bleo_1	0.462392	Suspect Fibrosis/Fibroplasia
CGGTCAGTCCATATTT-1	11297	1475	d21_bleo_1	-0.538553	Blood Vessel
CGGTCCATGAGACTCC-1	4725	2308	d21_bleo_1	0.669663	Normal Alveolar and Other
CGGTCCGTCGCAAGCC-1	12205	8930	d21_bleo_1	0.48867	Suspect Fibrosis/Fibroplasia
CGGTCTATCAACCCGT-1	4399	5891	d21_bleo_1	0.280701	Normal Alveolar and Other
CGGTGAAGACTAAAGT-1	7375	11742	d21_bleo_1	1.05717	Suspect Fibrosis/Fibroplasia
CGGTGCAGATAGAACG-1	8579	10443	d21_bleo_1	0.621437	Suspect Fibrosis/Fibroplasia
CGGTGCGCGTTGGTCC-1	9789	10137	d21_bleo_1	0.383049	Suspect Fibrosis/Fibroplasia
CGGTGGGCTCCAGCCT-1	3871	4203	d21_bleo_1	-0.589146	Large Airway
CGGTGTACTTGATCCC-1	4255	10964	d21_bleo_1	-3.20207	Normal Alveolar and Other
CGGTTATCCAACAGTG-1	6467	4288	d21_bleo_1	1.09751	Suspect Fibrosis/Fibroplasia
CGGTTCAAGTAGGTGT-1	5429	4293	d21_bleo_1	-0.773619	Large Airway
CGGTTCCGGCTTCTTG-1	2872	11171	d21_bleo_1	-0.790608	Normal Alveolar and Other
CGGTTGACCTGGCATA-1	8066	11540	d21_bleo_1	1.13187	Suspect Fibrosis/Fibroplasia
CGGTTGAGTATCCTTC-1	12736	11016	d21_bleo_1	0.30494	Suspect Fibrosis/Fibroplasia
CGGTTGGGCAGGGTCC-1	13922	6533	d21_bleo_1	0.347738	Suspect Fibrosis/Fibroplasia
CGGTTGGGTTCAAGTT-1	2658	4110	d21_bleo_1	0.33171	NA
CGGTTTACTGAACATT-1	12752	13801	d21_bleo_1	0.965416	Suspect Fibrosis/Fibroplasia
CGGTTTATGAAGGAAC-1	3002	3710	d21_bleo_1	-1.00726	Large Airway
CGTAAACGCTTGAGTG-1	3221	11766	d21_bleo_1	0.0352743	Normal Alveolar and Other
CGTAACGGAACGATCA-1	1435	2028	d21_bleo_1	-1.78692	Normal Alveolar and Other
CGTAACTTCGACACTT-1	13071	9024	d21_bleo_1	0.564097	Suspect Fibrosis/Fibroplasia
CGTAATAATTACGAGT-1	3750	13454	d21_bleo_1	0.408325	Normal Alveolar and Other
CGTACCGAAAGTCTAG-1	3054	12861	d21_bleo_1	-2.1603	Normal Alveolar and Other
CGTACCTGATAGGCCT-1	5099	7279	d21_bleo_1	-0.477285	Normal Alveolar and Other
CGTAGAGAGTAATTAT-1	12877	5345	d21_bleo_1	0.531665	Suspect Fibrosis/Fibroplasia
CGTAGCGAATTGTCAG-1	3540	6990	d21_bleo_1	0.513954	Normal Alveolar and Other
CGTAGCGCCGACGTTG-1	2512	8786	d21_bleo_1	-1.39565	Normal Alveolar and Other
CGTATCTAGAACTAAG-1	12685	2064	d21_bleo_1	-0.168	Large Airway
CGTATTGTTTCCTAAT-1	5240	1609	d21_bleo_1	-0.155723	Normal Alveolar and Other
CGTATTGTTTGGCGCC-1	13618	13895	d21_bleo_1	0.559029	Suspect Fibrosis/Fibroplasia
CGTCAAATGGTCGCAG-1	4722	1711	d21_bleo_1	-2.23154	Normal Alveolar and Other
CGTCAAGGCTATAAAT-1	6515	12643	d21_bleo_1	1.29631	Suspect Fibrosis/Fibroplasia
CGTCAATCTTTAACAT-1	3229	13158	d21_bleo_1	0.157588	Normal Alveolar and Other
CGTCACGTCCATTGGT-1	9436	8946	d21_bleo_1	0.0934998	Suspect Fibrosis/Fibroplasia
CGTCAGCTATTTACTC-1	4266	12954	d21_bleo_1	-0.00599141	Normal Alveolar and Other
CGTCAGTGCGCACAAG-1	3206	9180	d21_bleo_1	-1.11722	Normal Alveolar and Other
CGTCAGTTTATCGTCT-1	1643	8095	d21_bleo_1	-1.95869	Normal Alveolar and Other
CGTCATACCATATCCA-1	4780	12056	d21_bleo_1	0.0759051	Suspect Fibrosis/Fibroplasia
CGTCCAGATGGCTCCA-1	3407	14053	d21_bleo_1	0.57938	Normal Alveolar and Other
CGTCGCATGTGAGCCA-1	12536	6342	d21_bleo_1	1.43219	Suspect Fibrosis/Fibroplasia
CGTCGCGGCGGGATTT-1	3399	12660	d21_bleo_1	-1.01231	Normal Alveolar and Other
CGTCGCTTGGTTATAC-1	12219	11516	d21_bleo_1	0.674165	Suspect Fibrosis/Fibroplasia
CGTCGGATAGTGTTGA-1	7160	4483	d21_bleo_1	0.619484	Suspect Fibrosis/Fibroplasia
CGTCGGGTCTAAGCGC-1	10664	11823	d21_bleo_1	0.538724	Suspect Fibrosis/Fibroplasia
CGTCGTCCTTCGCGAA-1	10979	6450	d21_bleo_1	-0.859356	Normal Alveolar and Other
CGTCTCTCGCCGAGGC-1	2124	1428	d21_bleo_1	-0.124195	Blood Vessel
CGTCTGGAAGGGCCCG-1	4064	7882	d21_bleo_1	-2.41823	Normal Alveolar and Other
CGTCTTGAGTGTGACG-1	8356	1591	d21_bleo_1	-0.831832	Large Airway
CGTGAAGTTAATTCAC-1	8221	8455	d21_bleo_1	0.840058	Suspect Fibrosis/Fibroplasia
CGTGACATTGGGTCGT-1	3880	5794	d21_bleo_1	-0.122831	Normal Alveolar and Other
CGTGACCAGTCCTCTG-1	12203	8532	d21_bleo_1	-0.585164	Large Airway
CGTGCAGACTGGGACA-1	8211	6665	d21_bleo_1	-0.255456	Normal Alveolar and Other
CGTGCATTGTCGACGC-1	8063	10943	d21_bleo_1	1.19501	Suspect Fibrosis/Fibroplasia
CGTGCTGGCCTAGTCG-1	2877	12166	d21_bleo_1	0.656948	Normal Alveolar and Other
CGTGCTTCTACCTAAA-1	12045	11219	d21_bleo_1	-0.85636	Large Airway
CGTGGAAGCCTCGTAC-1	9570	2082	d21_bleo_1	1.06137	Suspect Fibrosis/Fibroplasia
CGTGGCCGAATATCTA-1	9408	3972	d21_bleo_1	-0.436859	Large Airway
CGTGGTACCCAAAGGC-1	12729	9822	d21_bleo_1	-0.879977	Large Airway
CGTGTATGGGAGCTGA-1	12517	2960	d21_bleo_1	-2.77216	Suspect Fibrosis/Fibroplasia
CGTGTCTCGTTACGAC-1	11695	10624	d21_bleo_1	0.03346	Suspect Fibrosis/Fibroplasia
CGTGTGTTAAACCCTG-1	6803	2495	d21_bleo_1	-1.31904	NA
CGTTAAACTAGTTAGG-1	9748	2976	d21_bleo_1	0.0265789	Large Airway
CGTTAAATACGACCAG-1	14071	2255	d21_bleo_1	-3.20529	Suspect Fibrosis/Fibroplasia
CGTTAATGTCCCGACG-1	11492	5353	d21_bleo_1	0.343725	Large Airway
CGTTAGCTCACAACTG-1	3703	5099	d21_bleo_1	-0.87177	Normal Alveolar and Other
CGTTCAAGGAAACGGA-1	13419	9420	d21_bleo_1	0.86854	Suspect Fibrosis/Fibroplasia
CGTTCAGACCCGCGAA-1	12545	7933	d21_bleo_1	0.638834	Suspect Fibrosis/Fibroplasia
CGTTCATGGTGCGCGT-1	9626	12028	d21_bleo_1	0.420914	Blood Vessel
CGTTGAATACCGCGCT-1	11152	6350	d21_bleo_1	0.358255	Normal Alveolar and Other
CGTTGAGCGACCGTCG-1	8904	6661	d21_bleo_1	-1.30364	Large Airway
CGTTGCCCGCGTGGGA-1	12554	9525	d21_bleo_1	0.0249833	Large Airway
CGTTGTAAACGTCAGG-1	4957	12751	d21_bleo_1	1.27409	Suspect Fibrosis/Fibroplasia
CGTTGTAAGATTGATT-1	5769	3297	d21_bleo_1	-0.0711795	Normal Alveolar and Other
CGTTGTCGGCAATTGA-1	12369	7437	d21_bleo_1	-0.756468	Large Airway
CGTTGTTTCAATTCCC-1	7192	10053	d21_bleo_1	0.692381	Suspect Fibrosis/Fibroplasia
CGTTTAAGCGGAGCAC-1	3547	8183	d21_bleo_1	0.329172	Normal Alveolar and Other
CGTTTACAAGGCAGCT-1	4899	2407	d21_bleo_1	0.156774	Large Airway
CGTTTCACTTCGGGCG-1	4394	4896	d21_bleo_1	0.44667	Suspect Fibrosis/Fibroplasia
CGTTTCGCTCATTACA-1	7360	9156	d21_bleo_1	0.460955	Suspect Fibrosis/Fibroplasia
CGTTTCGGTTATATGC-1	14072	2454	d21_bleo_1	-2.01431	Suspect Fibrosis/Fibroplasia
CGTTTGGTGTTGTGGG-1	11993	2068	d21_bleo_1	-1.45937	Normal Alveolar and Other
CTAAACGGGTGTAATC-1	1999	9883	d21_bleo_1	-1.81734	Normal Alveolar and Other
CTAAAGAATGCCTACT-1	7540	10448	d21_bleo_1	0.74911	Blood Vessel
CTAAAGGGAAATAGGA-1	8910	7854	d21_bleo_1	0.906577	Suspect Fibrosis/Fibroplasia
CTAAAGTCCGAAGCTA-1	2010	11872	d21_bleo_1	-0.0542809	Normal Alveolar and Other
CTAAATCCGGTGTACA-1	11868	10523	d21_bleo_1	1.1429	Suspect Fibrosis/Fibroplasia
CTAAATCCTATTCCGG-1	5783	5684	d21_bleo_1	1.22471	Suspect Fibrosis/Fibroplasia
CTAACAGCACAATAAC-1	11887	13905	d21_bleo_1	0.147776	Large Airway
CTAACCGCGCGCCCGT-1	7714	10547	d21_bleo_1	0.80503	Blood Vessel
CTAACGAAACTTGCTG-1	6469	4685	d21_bleo_1	1.35876	NA
CTAAGGGAATGATTGG-1	8905	6860	d21_bleo_1	-1.4528	Large Airway
CTAAGTACAGGGCTAC-1	2311	3913	d21_bleo_1	0.72998	Suspect Fibrosis/Fibroplasia
CTAATTATGAAGCGTA-1	3166	2019	d21_bleo_1	-0.205146	Normal Alveolar and Other
CTAATTCTCAGATATT-1	5944	3594	d21_bleo_1	0.524171	Suspect Fibrosis/Fibroplasia
CTAATTTCAACAACAC-1	4950	11358	d21_bleo_1	-1.39104	Suspect Fibrosis/Fibroplasia
CTACAAGAAATAACCC-1	11346	10029	d21_bleo_1	0.895062	Suspect Fibrosis/Fibroplasia
CTACACTAGCTTGTTC-1	2001	10281	d21_bleo_1	-1.73672	Normal Alveolar and Other
CTACCCTAAGGTCATA-1	6644	4983	d21_bleo_1	0.852202	NA
CTACGAACTAGGTCGA-1	2155	6799	d21_bleo_1	-0.144127	Normal Alveolar and Other
CTACGACTAGCTATAA-1	7893	11640	d21_bleo_1	0.977614	Suspect Fibrosis/Fibroplasia
CTACGCACGGAGTACC-1	7356	8361	d21_bleo_1	0.283421	Large Airway
CTACGCCATTTCCGAT-1	3362	6096	d21_bleo_1	-1.10732	Large Airway
CTACGTGTTGCCACCA-1	2355	11671	d21_bleo_1	-0.0546104	Normal Alveolar and Other
CTACTATCATAGGTTT-1	10489	11526	d21_bleo_1	0.0430296	Large Airway
CTACTATCTTTCAGAG-1	6297	4786	d21_bleo_1	1.04258	NA
CTACTCAAGGTATAGT-1	11691	9828	d21_bleo_1	0.754605	Suspect Fibrosis/Fibroplasia
CTACTCTAGGCCCGGC-1	6681	11547	d21_bleo_1	1.0696	Suspect Fibrosis/Fibroplasia
CTACTGCCACCTGACC-1	5968	7772	d21_bleo_1	0.73936	Suspect Fibrosis/Fibroplasia
CTAGACATATATGTAG-1	2654	3315	d21_bleo_1	-0.672129	Normal Alveolar and Other
CTAGACTGCATTTCGT-1	3007	4506	d21_bleo_1	0.554581	NA
CTAGATAAACTCCTCG-1	2528	11571	d21_bleo_1	-3.43036	Normal Alveolar and Other
CTAGATGTGAGTGTAA-1	6983	3787	d21_bleo_1	0.916976	Suspect Fibrosis/Fibroplasia
CTAGCAACTAATTTAC-1	1661	11278	d21_bleo_1	0.104008	Normal Alveolar and Other
CTAGCATAGTATAATG-1	7177	7466	d21_bleo_1	0.787731	Suspect Fibrosis/Fibroplasia
CTAGCCACAGGCGAGC-1	11475	2369	d21_bleo_1	0.0861037	Blood Vessel
CTAGCGCCAATCCTAC-1	1266	2726	d21_bleo_1	-0.589393	Normal Alveolar and Other
CTAGCTTAATGGTCCC-1	9394	1585	d21_bleo_1	0.586191	Suspect Fibrosis/Fibroplasia
CTAGGCGCCCTATCAG-1	10105	4963	d21_bleo_1	-0.536994	Blood Vessel
CTAGGCGGCAGAGAAT-1	2005	10878	d21_bleo_1	-0.321323	Normal Alveolar and Other
CTAGGGATAGGGACAA-1	13594	9718	d21_bleo_1	1.12144	Suspect Fibrosis/Fibroplasia
CTAGGTCTGAAGGAAT-1	7502	3685	d21_bleo_1	0.215587	Suspect Fibrosis/Fibroplasia
CTAGGTTCGGACGTGA-1	11329	7045	d21_bleo_1	0.357391	Suspect Fibrosis/Fibroplasia
CTAGTAGAAAGGGATT-1	12188	5946	d21_bleo_1	0.0301618	Large Airway
CTAGTATTCGGAATTA-1	3708	6094	d21_bleo_1	-0.777796	Normal Alveolar and Other
CTAGTCACGTCTTAAG-1	7695	7165	d21_bleo_1	1.012	Suspect Fibrosis/Fibroplasia
CTAGTGAAGGACAGGA-1	7193	10251	d21_bleo_1	0.75058	Suspect Fibrosis/Fibroplasia
CTAGTTGGGCCCGGTA-1	5792	7275	d21_bleo_1	0.510952	Suspect Fibrosis/Fibroplasia
CTATAAGAGCCAATCG-1	5774	4093	d21_bleo_1	0.326443	Suspect Fibrosis/Fibroplasia
CTATACTTAAAGCGAG-1	12058	13606	d21_bleo_1	0.986123	Suspect Fibrosis/Fibroplasia
CTATAGGCGTTGATGT-1	12039	10224	d21_bleo_1	-0.713184	Large Airway
CTATCACAACGCTGGA-1	14093	6234	d21_bleo_1	0.125726	Suspect Fibrosis/Fibroplasia
CTATCGCGTAGAGAAC-1	11302	2271	d21_bleo_1	-0.649293	Blood Vessel
CTATCGGGTCTCAACA-1	7349	7167	d21_bleo_1	0.886234	Suspect Fibrosis/Fibroplasia
CTATGGGAAGCGGAAT-1	10617	3667	d21_bleo_1	-0.645746	Normal Alveolar and Other
CTATGTCACTAGCCCA-1	6485	7470	d21_bleo_1	1.06014	Suspect Fibrosis/Fibroplasia
CTATGTCTATTGAAAC-1	3203	8583	d21_bleo_1	-0.920973	Normal Alveolar and Other
CTATGTGAGTCACGGC-1	9109	12329	d21_bleo_1	0.329182	Blood Vessel
CTATTCATGTGTCCCA-1	10295	7847	d21_bleo_1	-1.20951	Normal Alveolar and Other
CTATTTGCTTGGAGGA-1	13409	7630	d21_bleo_1	0.00104311	Suspect Fibrosis/Fibroplasia
CTATTTGGTTACGGAT-1	7515	5873	d21_bleo_1	0.156218	Suspect Fibrosis/Fibroplasia
CTCAAGACATTAGCGC-1	3696	3905	d21_bleo_1	-0.671698	Large Airway
CTCACACGCAAGCCTA-1	4377	1912	d21_bleo_1	-0.873397	Normal Alveolar and Other
CTCACATTTACTAAAT-1	12022	7240	d21_bleo_1	0.756119	Suspect Fibrosis/Fibroplasia
CTCACCAGTACAAGTG-1	6867	13834	d21_bleo_1	1.15168	Suspect Fibrosis/Fibroplasia
CTCACCGATCCAAACT-1	2648	2320	d21_bleo_1	-2.03541	Normal Alveolar and Other
CTCACTGTGATACTTA-1	12191	6543	d21_bleo_1	1.12625	Suspect Fibrosis/Fibroplasia
CTCACTTGGCTGGTAA-1	8238	11439	d21_bleo_1	0.726026	Suspect Fibrosis/Fibroplasia
CTCAGAGCTAATGTCG-1	13931	8124	d21_bleo_1	-0.047244	Suspect Fibrosis/Fibroplasia
CTCAGATTGTGATAAG-1	8769	13525	d21_bleo_1	0.650262	Suspect Fibrosis/Fibroplasia
CTCAGCAGACTGCCGA-1	1613	2923	d21_bleo_1	-0.389469	Blood Vessel
CTCAGGACTCACCTGT-1	4083	11065	d21_bleo_1	-2.06361	Normal Alveolar and Other
CTCAGTCACGACAAAT-1	5430	4492	d21_bleo_1	-0.783568	Large Airway
CTCATAAATGTGTATA-1	14077	3449	d21_bleo_1	-0.700703	Normal Alveolar and Other
CTCATCACTTAGTGAT-1	6106	1703	d21_bleo_1	0.149469	Suspect Fibrosis/Fibroplasia
CTCATGGCTCACAATC-1	3545	7785	d21_bleo_1	0.0271991	Normal Alveolar and Other
CTCATGGTAATTTGCG-1	9969	11429	d21_bleo_1	0.597759	Suspect Fibrosis/Fibroplasia
CTCATTAACGTTGCCC-1	6278	1404	d21_bleo_1	-0.268183	Suspect Fibrosis/Fibroplasia
CTCATTCGTGAACATC-1	6002	13740	d21_bleo_1	1.06293	Suspect Fibrosis/Fibroplasia
CTCATTTGATGGGCGG-1	5103	7876	d21_bleo_1	-0.778609	Normal Alveolar and Other
CTCCCAATGAGTCGCG-1	10092	2576	d21_bleo_1	1.07349	Suspect Fibrosis/Fibroplasia
CTCCCTCCTTTCGATC-1	10144	11727	d21_bleo_1	0.606621	Suspect Fibrosis/Fibroplasia
CTCCGAGTAAATCCGC-1	1434	1829	d21_bleo_1	0.660877	Normal Alveolar and Other
CTCCGCCCACATGAGG-1	8750	10143	d21_bleo_1	0.722736	Suspect Fibrosis/Fibroplasia
CTCCGGCCTAATATGC-1	4585	8177	d21_bleo_1	0.367596	Normal Alveolar and Other
CTCCGGCTTGTAGACA-1	3916	12160	d21_bleo_1	0.131154	Normal Alveolar and Other
CTCCTAAGTTATGTCT-1	3390	11069	d21_bleo_1	0.0679707	Normal Alveolar and Other
CTCCTCCAGCTCACAC-1	12032	9030	d21_bleo_1	0.593229	Blood Vessel
CTCCTGTTCAAGGCAG-1	10783	2373	d21_bleo_1	-0.235462	Suspect Fibrosis/Fibroplasia
CTCCTTTACGCAAGTC-1	5249	3200	d21_bleo_1	-0.552098	Large Airway
CTCGAATGGAACGTAT-1	2312	4112	d21_bleo_1	1.01451	NA
CTCGAGACATACGATA-1	10845	13314	d21_bleo_1	0.883185	Suspect Fibrosis/Fibroplasia
CTCGAGATCCAAAGCA-1	3227	12761	d21_bleo_1	0.454874	Normal Alveolar and Other
CTCGATATTTGCGAGC-1	5255	4195	d21_bleo_1	-1.06694	Large Airway
CTCGCACCTATATAGT-1	5446	7277	d21_bleo_1	-0.172701	Normal Alveolar and Other
CTCGCATTGCATAGCC-1	11708	12812	d21_bleo_1	0.579906	Suspect Fibrosis/Fibroplasia
CTCGCCGAATGTAGGG-1	11678	7640	d21_bleo_1	1.10637	Suspect Fibrosis/Fibroplasia
CTCGCTAGGTAAGCGA-1	13737	4445	d21_bleo_1	0.165109	Suspect Fibrosis/Fibroplasia
CTCGGGATAACACCTA-1	6627	1999	d21_bleo_1	0.918342	Suspect Fibrosis/Fibroplasia
CTCGGGCATCGTCGGG-1	1292	7301	d21_bleo_1	-0.193928	Normal Alveolar and Other
CTCGGGTTCTCTGGCC-1	11872	11319	d21_bleo_1	0.150459	Large Airway
CTCGGTACCACTGCTC-1	8380	5968	d21_bleo_1	1.04974	Suspect Fibrosis/Fibroplasia
CTCGGTCCGTAGCCTG-1	4417	9074	d21_bleo_1	-0.726376	Normal Alveolar and Other
CTCGGTTGTCGGCCCT-1	11007	11423	d21_bleo_1	0.623467	Suspect Fibrosis/Fibroplasia
CTCGTCGAGGGCTCAT-1	11704	12215	d21_bleo_1	1.158	Suspect Fibrosis/Fibroplasia
CTCGTCTGTGCCTTCG-1	13399	5840	d21_bleo_1	0.5059	Suspect Fibrosis/Fibroplasia
CTCGTTACGGCTACCA-1	13422	10017	d21_bleo_1	0.71051	Suspect Fibrosis/Fibroplasia
CTCTAACACCGGCAGC-1	14435	5436	d21_bleo_1	-1.39538	Suspect Fibrosis/Fibroplasia
CTCTAATGCATTGATC-1	5422	3100	d21_bleo_1	0.816466	Suspect Fibrosis/Fibroplasia
CTCTACATCCTGCGTG-1	13754	7429	d21_bleo_1	-0.217624	Normal Alveolar and Other
CTCTATTTGGCTGCAG-1	9599	7254	d21_bleo_1	-1.15686	Normal Alveolar and Other
CTCTCACAATCGATGA-1	6829	7071	d21_bleo_1	0.883387	Suspect Fibrosis/Fibroplasia
CTCTCGATGTGCGCCT-1	1988	7894	d21_bleo_1	-0.162327	Normal Alveolar and Other
CTCTCGCTGTACTATG-1	5481	13444	d21_bleo_1	0.998262	Suspect Fibrosis/Fibroplasia
CTCTCTAACTGCCTAG-1	11183	11920	d21_bleo_1	0.790953	Suspect Fibrosis/Fibroplasia
CTCTGCGAAGCAAGCA-1	3379	9079	d21_bleo_1	-3.11415	Normal Alveolar and Other
CTCTGGACGCCTGGTG-1	6834	7866	d21_bleo_1	0.190433	Suspect Fibrosis/Fibroplasia
CTCTGTCCATGCACCA-1	14259	4940	d21_bleo_1	0.312708	Large Airway
CTCTGTGCCTGCTATG-1	1649	9288	d21_bleo_1	-2.42937	Normal Alveolar and Other
CTCTGTTTGAGGATTC-1	3713	6889	d21_bleo_1	-0.0727245	Normal Alveolar and Other
CTCTTCTATTGACTGG-1	9235	4073	d21_bleo_1	0.00213236	Large Airway
CTCTTGTCCCGCTTGG-1	10643	8243	d21_bleo_1	-0.215743	Normal Alveolar and Other
CTGAAACGGCCCTCAG-1	2129	2223	d21_bleo_1	-0.0907273	Normal Alveolar and Other
CTGAAAGAGATCCGAC-1	4580	7183	d21_bleo_1	1.34294	Normal Alveolar and Other
CTGAATCCGAGACCTC-1	9435	8747	d21_bleo_1	1.0587	Suspect Fibrosis/Fibroplasia
CTGACTGCGCAGCTCG-1	6638	3988	d21_bleo_1	1.47484	Suspect Fibrosis/Fibroplasia
CTGAGAAAGTTCGGCG-1	9745	2379	d21_bleo_1	1.1627	Suspect Fibrosis/Fibroplasia
CTGAGAGTAGAAATAC-1	12337	1668	d21_bleo_1	-0.655766	Normal Alveolar and Other
CTGAGCAAGTAACAAG-1	3912	11563	d21_bleo_1	-3.07786	Normal Alveolar and Other
CTGAGCGAGACTTATT-1	6625	1601	d21_bleo_1	0.130765	Suspect Fibrosis/Fibroplasia
CTGATAGTGTATCTCA-1	6860	12442	d21_bleo_1	0.7295	Suspect Fibrosis/Fibroplasia
CTGCAAGCACGTTCCG-1	11825	2964	d21_bleo_1	-1.45088	Normal Alveolar and Other
CTGCACAACTACATAT-1	9941	6456	d21_bleo_1	-0.195528	Blood Vessel
CTGCACCTAGTCCACA-1	6283	2399	d21_bleo_1	0.338938	NA
CTGCACCTGGAACCGC-1	3899	9176	d21_bleo_1	-0.049126	Normal Alveolar and Other
CTGCAGGGTGACGCTC-1	14417	2253	d21_bleo_1	-3.94483	NA
CTGCCAAGGTTGGAAG-1	4921	6385	d21_bleo_1	0.462771	Normal Alveolar and Other
CTGCCATGCATCACAT-1	8218	7858	d21_bleo_1	0.968917	Suspect Fibrosis/Fibroplasia
CTGCCCACGAAGCGTT-1	6865	13436	d21_bleo_1	1.18709	Suspect Fibrosis/Fibroplasia
CTGCCTAGCCACCAAG-1	2670	6100	d21_bleo_1	-0.65241	Normal Alveolar and Other
CTGCCTCATATGCAAC-1	6973	1997	d21_bleo_1	0.856714	Suspect Fibrosis/Fibroplasia
CTGCCTTTAATACCTT-1	12391	11217	d21_bleo_1	0.566588	Suspect Fibrosis/Fibroplasia
CTGCCTTTCTAGTAAA-1	12181	4752	d21_bleo_1	0.438688	Suspect Fibrosis/Fibroplasia
CTGCGACCTCGCCGAA-1	13577	6734	d21_bleo_1	-0.0205514	Suspect Fibrosis/Fibroplasia
CTGCGATTTCGAGATT-1	13757	8026	d21_bleo_1	-1.07432	Normal Alveolar and Other
CTGCGGGTGAAATGTT-1	6682	11746	d21_bleo_1	0.51674	Suspect Fibrosis/Fibroplasia
CTGCGGTAGTCACGTG-1	3009	4904	d21_bleo_1	-0.128759	Normal Alveolar and Other
CTGCGTTACGATATAA-1	4049	5097	d21_bleo_1	0.292157	Suspect Fibrosis/Fibroplasia
CTGCTCTCAACACACC-1	13894	1560	d21_bleo_1	-2.57674	Suspect Fibrosis/Fibroplasia
CTGCTCTGACGGCAAA-1	14274	7526	d21_bleo_1	-0.640844	Normal Alveolar and Other
CTGCTGAGGCCACGAA-1	9791	10535	d21_bleo_1	0.432982	Suspect Fibrosis/Fibroplasia
CTGCTGTCTAACGAGC-1	9743	2180	d21_bleo_1	0.298018	Blood Vessel
CTGGAAATGGATGCTT-1	6319	8764	d21_bleo_1	0.744151	Suspect Fibrosis/Fibroplasia
CTGGAAGACACGGTGG-1	9934	5263	d21_bleo_1	0.365121	Suspect Fibrosis/Fibroplasia
CTGGACGCAGTCCGGC-1	10149	12721	d21_bleo_1	0.469581	Suspect Fibrosis/Fibroplasia
CTGGCATCCGAATGAG-1	9623	11431	d21_bleo_1	1.05491	Suspect Fibrosis/Fibroplasia
CTGGCGACATAAGTCC-1	4227	5991	d21_bleo_1	-0.778913	Normal Alveolar and Other
CTGGCGATTTACATGT-1	13904	3350	d21_bleo_1	-0.397145	Normal Alveolar and Other
CTGGCGCACAGGTCTG-1	7684	5176	d21_bleo_1	0.465159	NA
CTGGCGGGAATAAGTA-1	4779	11857	d21_bleo_1	0.0712424	Normal Alveolar and Other
CTGGCTCCTGCGGGAT-1	2527	11372	d21_bleo_1	-2.85669	Normal Alveolar and Other
CTGGCTGATTCATCCT-1	8891	4473	d21_bleo_1	-1.9298	Blood Vessel
CTGGCTGCTAACGTAA-1	2182	11573	d21_bleo_1	0.958911	Normal Alveolar and Other
CTGGCTGGTTGTCAGT-1	10644	8441	d21_bleo_1	-1.96814	Suspect Fibrosis/Fibroplasia
CTGGGATAAATAATGG-1	7860	5672	d21_bleo_1	0.465847	Large Airway
CTGGGATACGCTACCC-1	7668	2391	d21_bleo_1	0.640867	Suspect Fibrosis/Fibroplasia
CTGGGCACTAGTCGGA-1	1449	4416	d21_bleo_1	0.169674	Suspect Fibrosis/Fibroplasia
CTGGGCCTGCTATATC-1	8928	11037	d21_bleo_1	0.842998	Suspect Fibrosis/Fibroplasia
CTGGGCGGCCAAATGT-1	1462	6803	d21_bleo_1	-0.0620998	Normal Alveolar and Other
CTGGGCTACTGGAGAG-1	14422	3248	d21_bleo_1	-1.54277	Suspect Fibrosis/Fibroplasia
CTGGGCTATCCTTTGG-1	2308	3316	d21_bleo_1	-0.926802	Normal Alveolar and Other
CTGGTAAAGACTTACA-1	13562	4148	d21_bleo_1	0.591776	Suspect Fibrosis/Fibroplasia
CTGGTAAAGTGTGGGC-1	11650	2667	d21_bleo_1	-1.30207	Blood Vessel
CTGGTAACACATAGAA-1	8550	5270	d21_bleo_1	1.2971	NA
CTGGTAACGAGCTCTT-1	6295	4388	d21_bleo_1	1.18	NA
CTGGTCATTCCAATCC-1	5302	12550	d21_bleo_1	0.319463	Suspect Fibrosis/Fibroplasia
CTGGTCCTAACTTGGC-1	2505	7592	d21_bleo_1	-0.543735	Normal Alveolar and Other
CTGGTTCAACGCATCA-1	2693	10277	d21_bleo_1	0.3726	Normal Alveolar and Other
CTGGTTCGCGAGCTAC-1	8529	1690	d21_bleo_1	-0.462801	Large Airway
CTGGTTTCGAGCAAGA-1	9242	5266	d21_bleo_1	1.08766	NA
CTGTACTTCTTAGCAT-1	8051	8954	d21_bleo_1	0.289951	Suspect Fibrosis/Fibroplasia
CTGTAGCCATCTCACT-1	10996	9434	d21_bleo_1	0.560385	Blood Vessel
CTGTAGTGAGGATCGA-1	13248	9720	d21_bleo_1	0.840094	Suspect Fibrosis/Fibroplasia
CTGTATGGTGTAGAAA-1	4774	10862	d21_bleo_1	1.41388	Normal Alveolar and Other
CTGTCAAATGGCTCGG-1	5264	5786	d21_bleo_1	0.260772	Suspect Fibrosis/Fibroplasia
CTGTCACGCCAGGCGC-1	3006	4307	d21_bleo_1	0.621927	NA
CTGTGCAGGGTAGGTC-1	8560	7061	d21_bleo_1	-0.911333	Normal Alveolar and Other
CTGTTACCCAATCTAG-1	9605	8248	d21_bleo_1	-0.423192	Suspect Fibrosis/Fibroplasia
CTGTTCACTGCCTGTG-1	5106	8473	d21_bleo_1	0.952889	Suspect Fibrosis/Fibroplasia
CTGTTCATCTCACGGG-1	5119	10661	d21_bleo_1	-0.0311425	Normal Alveolar and Other
CTGTTGGCTCTTCTGA-1	4791	13846	d21_bleo_1	0.847712	Normal Alveolar and Other
CTTAAATAAGACCCAT-1	5652	13145	d21_bleo_1	1.08163	Suspect Fibrosis/Fibroplasia
CTTAACTTCGAAGTAC-1	3199	7787	d21_bleo_1	-0.191279	Normal Alveolar and Other
CTTAAGCAGCGAGCCG-1	10155	13716	d21_bleo_1	0.498378	Suspect Fibrosis/Fibroplasia
CTTACACGGTATTCCA-1	6670	9558	d21_bleo_1	0.0726252	Normal Alveolar and Other
CTTACACTGGGAAATA-1	4072	9274	d21_bleo_1	-0.172527	Normal Alveolar and Other
CTTACATAGATTTCTT-1	14091	5836	d21_bleo_1	-0.548991	Normal Alveolar and Other
CTTACTGACTCCTCTG-1	13028	1465	d21_bleo_1	-0.829508	Normal Alveolar and Other
CTTAGATGTTTCATCC-1	14097	6830	d21_bleo_1	0.727629	Suspect Fibrosis/Fibroplasia
CTTAGCCCGGATAGTG-1	5998	13143	d21_bleo_1	-0.768082	Large Airway
CTTAGCCTTCCACATG-1	5094	6285	d21_bleo_1	0.328065	Normal Alveolar and Other
CTTAGGTCCCAATCGT-1	5239	1410	d21_bleo_1	-0.835043	Normal Alveolar and Other
[truncated: 9,531 more rows]

## Sheet: Figure 3d
Factor2	Molecule	Modality
0.999575	Psap	Visium
0.984548	Col4a1	Visium
0.928393	Col4a2	Visium
0.927839	Apoe	Visium
0.925787	Ctsh	Visium
0.904392	Fn1	Visium
0.901823	Ctsd	Visium
0.898476	Ltbp2	Visium
0.88826	Ctsb	Visium
0.865025	Clu	Visium
0.863462	H2-D1	Visium
0.852573	Ly6e	Visium
0.852154	Mfap4	Visium
0.838649	Lpcat1	Visium
0.832052	H2-Ab1	Visium
0.831617	Cd74	Visium
0.816206	Gpx3	Visium
0.814238	Bgn	Visium
0.800821	Eln	Visium
0.796524	Sparcl1	Visium
0.795227	Ace	Visium
0.788506	Ly6c1	Visium
0.785499	H2-Eb1	Visium
0.784814	Cst3	Visium
0.78363	Tmem176b	Visium
1	mz-89.02435	MSI
0.921872	mz-218.10372	MSI
0.818678	mz-228.05189	MSI
0.746354	mz-253.21621	MSI
0.724688	mz-256.05962	MSI
0.717929	mz-133.01425	MSI
0.71418	mz-277.21621	MSI
0.69209	mz-303.2324	MSI
0.683718	mz-331.26479	MSI
0.658035	mz-329.24881	MSI
0.656106	mz-305.24751	MSI
0.655509	mz-766.53993	MSI
0.653718	mz-315.19698	MSI
0.650721	mz-333.2071	MSI
0.648394	mz-279.23186	MSI
0.646135	mz-118.05092	MSI
0.641473	mz-351.21693	MSI
0.635241	mz-146.04588	MSI
0.631475	mz-154.06207	MSI
0.628678	mz-281.24751	MSI
0.626473	mz-173.0092	MSI
0.593329	mz-307.26327	MSI
0.587657	mz-151.02618	MSI
0.581054	mz-145.06187	MSI
0.579055	mz-365.34273	MSI

## Sheet: Figure 3e
from	to	value
Apoe	C1qb	0.093327
Apoe	Cd74	0.0513174
Apoe	Ctsb	0.0441486
Apoe	Psap	0.0451215
Apoe	118.051	0.00842467
Apoe	151.026	0.0148443
Apoe	154.062	0.00809133
Apoe	218.104	0.00855569
Apoe	228.052	0.0136448
Apoe	256.06	0.0104702
Apoe	89.0243	0.0227786
Aqp5	Icam1	0.0537258
Aqp5	118.051	0.00737702
Bcam	118.051	0.00773259
Bgn	Cst3	0.044681
Bgn	Eln	0.0464969
Bgn	118.051	0.00744048
Cd63	351.217	0.0138379
Cd74	H2_Aa	0.106264
Cd74	H2_Ab1	0.11846
Cd74	H2_Eb1	0.092332
Cd74	118.051	0.00776411
Cd74	256.06	0.00789239
Cd9	118.051	0.00760886
Cfl1	253.216	0.0143175
Cfl1	89.0243	0.0135885
Clu	118.051	0.00796971
Clu	253.216	0.019028
Clu	315.197	0.0150642
Clu	333.207	0.015267
Clu	351.217	0.0197712
Clu	89.0243	0.0149263
Col4a1	Col4a2	0.0591401
Col4a1	118.051	0.00751217
Col4a2	118.051	0.00770139
Cst3	H2_Ab1	0.0495076
Cst3	H2_Eb1	0.0459866
Cst3	118.051	0.00791806
Ctsb	Ctsd	0.0561567
Ctsb	118.051	0.0076174
Ctsb	89.0243	0.014059
Ctsd	Ctss	0.0963186
Ctsd	Psap	0.0696002
Ctsd	118.051	0.00808057
Ctsd	89.0243	0.0135604
Ctsh	118.051	0.00824802
Ctsh	151.026	0.0139526
Ctsh	253.216	0.0142766
Ctsh	89.0243	0.0148985
Ctss	Psap	0.0628577
Ctsz	Psap	0.0450791
Eln	Fn1	0.0619808
Eln	118.051	0.00790031
Eln	151.026	0.0275044
Eln	253.216	0.0138398
Eln	89.0243	0.0302508
Fn1	118.051	0.0079258
Fn1	151.026	0.0166176
Fn1	253.216	0.0173917
Fn1	351.217	0.01384
Fn1	89.0243	0.019857
Gpx3	Mfap4	0.0586635
Gpx3	118.051	0.0076649
Gpx3	228.052	0.0262868
H2_Aa	H2_Ab1	0.0765616
H2_Aa	H2_Eb1	0.0651567
H2_Aa	118.051	0.00755411
H2_Ab1	H2_Eb1	0.0791377
H2_Ab1	118.051	0.00753315
H2_D1	118.051	0.0078517
H2_Eb1	118.051	0.00742154
Hnrnpk	118.051	0.0077197
Icam1	118.051	0.00792146
Lamp1	118.051	0.00766708
Lrg1	253.216	0.0185965
Lrg1	315.197	0.0162255
Lrg1	333.207	0.0175472
Lrg1	351.217	0.0206092
Ltbp2	228.052	0.00738479
Ly6a	Ly6c1	0.0452495
Ly6a	118.051	0.00782987
Ly6c1	118.051	0.0074023
Ly6e	118.051	0.00783792
Mfap4	118.051	0.00835822
Mfap4	151.026	0.0138592
Mfap4	228.052	0.0325521
Mfap4	89.0243	0.0153171
Myh9	118.051	0.00743579
Myh9	228.052	0.0161198
Myh9	89.0243	0.0134717
118.051	Pdia3	0.00746284
118.051	Psap	0.00821922
118.051	Tmem176b	0.00755826
118.051	Tmsb10	0.00777604
145.062	146.046	0.232316
151.026	Ppic	0.0141433
151.026	Tmsb10	0.0150439
151.026	173.009	0.183631
228.052	89.0243	0.27526
253.216	Ppic	0.0141975
253.216	281.248	0.225909
279.232	281.248	0.238603
303.232	329.249	0.224371
303.232	331.265	0.201954
315.197	333.207	0.240774
315.197	351.217	0.267144
329.249	331.265	0.189295
333.207	351.217	0.264739
89.0243	Pdia3	0.0139065
89.0243	Pfn1	0.0136194
89.0243	Tmem176b	0.0134697
89.0243	Tmsb10	0.014951

## Sheet: Figure 4b
Var1	Var2	scc
AZX	Visium_NMF_11	0.152663
AZX	Visium_NMF_20	0.185577
AZX	Visium_NMF_10	0.221589
AZX	Visium_NMF_19	0.262493
AZX	Visium_NMF_17	0.265801
AZX	Visium_NMF_18	0.279982
AZX	Visium_NMF_16	0.358566
AZX	Visium_NMF_9	0.411598
AZX	Visium_NMF_1	0.413544
AZX	Visium_NMF_15	0.416769
AZX	Visium_NMF_6	0.457032
AZX	Visium_NMF_7	0.482269
AZX	Visium_NMF_5	0.489092
AZX	Visium_NMF_12	0.496126
AZX	Visium_NMF_2	0.499787
AZX	Visium_NMF_13	0.504576
AZX	Visium_NMF_3	0.504876
AZX	Visium_NMF_4	0.52829
AZX	Visium_NMF_8	0.536209
AZX	Visium_NMF_14	0.595812

[truncated: 15 more sheets: Figure 4c, Figure 4d, Figure 5b, Figure 5d, Figure 5e (1), Figure 5e (2), Figure 5f (1), Figure 5f (2), Supp Figure 1a, Supp Figure 1b, Supp Figure 1e, Supp Figure 2a, Supp Figure 2b, Supp Figure 4a, Supp Figure 4b]
